# Supplementary material for: Perioperative and mid-term outcomes of robotic-assisted versus video-assisted minimally invasive esophagectomy for esophageal cancer: a retrospective propensity-matched analysis of 842 patients
Source: Front Oncol. 2024 Aug 27;14:1447393. doi: 10.3389/fonc.2024.1447393 (PMC11385285; doi:10.3389/fonc.2024.1447393)
Supplement: Supplementary file 1 [file DataSheet1.csv]

ÐòºÅ	ÐÔ±ð	ÄêÁä	ÎüÑÌÊ·	ÌåÖØ	BMI	FEV1£¨Êµ²â£©	MVV	CEA	Òû¾ÆÊ·£¨ÎÞ0£»ÓÐ1£©	¸ßÑªÑ¹£¨ÎÞ0£»ÓÐ1£©	ÌÇÄò²¡	¹ÚÐÄ²¡	ÐÂ¸¨Öú£¨ÎÞ0£»ÓÐ1£©	Ö×ÁöÎ»ÖÃ£¨ÉÏ1£»ÖÐ2£»ÏÂ3£©	ÎÇºÏÎ»ÖÃ£¨¾±²¿1£»ÐØ2£©	ÊÖÊõÊ±¼ä	²¡ÀíT·ÖÆÚ	Êõºó²¡Àí·ÖÆÚ	ÁÜ°Í½áÇåÉ¨·¶Î§	ÑôÐÔ¸öÊý	ÁÜ°Í½áÇåÉ¨	Âö¹Ü½þÈó	Éñ¾­½þÈó	ÐØ²¿°Î¹ÜÊ±¼ä	Êõºó¾±²¿°Î¹ÜÊ±¼ä	Êõºó×¡ÔºÌìÊý	ÊÖÊõ·½Ê½£¨Î¢´´1£»»úÆ÷ÈË2£»¾±²¿3£©	ÊõºóÎÇºÏ¿Úðü	Êõºó·ÎÑ×£¨1=ÓÐ 0=ÎÞ£©	¸ÎÉö¹¦ÄÜÒì³£	ÐØÇ»»ýÒº	ÔÙ´ÎÊÖÊõ£¨1=ÊÇ 0=·ñ£©	ÈéÃÓÐØ£¨1=ÊÇ 0=·ñ£©	ÐÄÂÊÊ§³£	ÊõºóÊäÑªÁ¿
1	1	56	1	58	20.30741221	4.27	66.41	5.6	1	0	0	0	1	3	1	420	3	2	2	0	31	0	0	6	4	8	1	0	1	0	0	0	0	0	0
2	1	65	1	59	21.67125803	4.22	106.88	1.63	0	0	0	0	1	2	1	409	3	2	2	0	42	1	0	6	5	7	1	0	1	0	0	0	0	0	0
3	2	63	0	51	20.9566075	4.18	125.61	2	0	0	0	0	0	2	1	302	3	2	3	0	83	0	0	11	7	16	1	0	1	0	0	0	0	1	0
4	2	60	0	60	23.4375	4.17	102.65	1.6	0	1	1	0	0	1	1	430	1	1	2	0	56	0	0	4	3	10	1	0	0	0	0	0	0	0	0
5	1	55	1	67	23.183391	3.89	120.77	0	0	0	0	0	1	3	1	415	3	3	3	4	59	1	1	7	4	7	1	0	0	0	1	0	0	0	0
6	2	76	0	50	22.22222222	3.82	99.94	1.8	0	1	0	1	0	2	2	345	3	2	2	0	26	0	1	6	3	13	1	0	0	1	1	0	0	0	0
7	1	58	1	50	20.81165453	3.75	95.1	3.85	0	0	0	0	1	2	1	414	1	1	2	0	31	0	0	5	3	12	1	0	1	0	0	0	0	0	0
8	1	65	1	60	20.2812331	3.66	112.02	2.1	1	0	0	0	1	2	1	350	3	2	2	0	29	0	1	3	5	9	1	0	0	0	0	0	0	0	0
9	2	51	0	55	24.44444444	3.62	75.47	2.9	0	0	0	0	0	2	1	355	3	2	2	0	53	0	1	8	8	9	1	0	0	0	0	0	0	0	0
10	1	71	1	65	23.58832922	3.62	123.19	3.6	0	0	0	0	0	2	1	425	2	2	2	1	32	1	0	11	5	11	1	0	0	1	0	0	0	0	0
11	1	65	1	63	19.88385305	3.61	102.35	7.8	1	1	0	0	0	1	1	445	3	2	2	3	42	1	1	21	16	21	1	0	1	0	0	0	0	0	0
12	1	61	1	49	18.44254582	3.61	61.29	1.9	1	1	0	0	0	2	1	300	3	2	2	0	85	0	0	8	8	10	1	0	1	0	0	0	0	0	0
13	1	61	1	70	24.8015873	3.59	105.07	4.5	1	1	0	0	0	2	1	510	3	2	3	3	38	1	1	12	11	13	1	0	0	0	0	0	0	1	0
14	2	62	0	57.5	21.12029385	3.59	113.83	4.05	0	1	1	0	0	2	1	260	1	1	2	0	21	0	0	2	2	50	1	0	1	1	1	0	1	0	0
15	2	52	0	48	21.33333333	3.57	109.9	1.3	0	0	0	0	1	2	1	335	3	3	2	3	30	0	1	8	5	13	2	0	1	0	0	0	0	0	0
16	1	63	1	69	24.44727891	3.47	99.33	3.2	1	0	0	0	0	3	1	386	1	1	2	0	37	0	0	8	6	9	1	0	1	0	0	0	0	0	0
17	2	72	0	60	20.76124567	3.47	63.7	1.6	0	0	0	0	0	2	1	290	1	1	2	0	38	0	0	10	8	10	1	0	0	0	0	0	0	1	0
18	1	73	0	52	18.42403628	3.46	103.26	1.4	0	0	0	0	0	3	1	350	3	2	2	0	42	0	0	11	10	11	1	0	1	0	0	0	0	1	0
19	1	74	1	55	22.03172568	3.46	70.64	0.19	0	0	0	0	0	1	1	440	1	1	3	1	25	1	0	7	6	7	1	0	0	0	1	0	0	0	0
20	1	51	1	64	23.50780533	3.39	112	0.55	1	0	0	0	0	2	1	343	2	2	3	0	55	0	0	8	4	8	1	0	0	0	1	0	0	0	0
21	2	61	0	62.5	24.4140625	3.37	117.21	2.41	0	1	0	0	0	2	1	302	2	2	2	0	35	0	0	2	4	7	1	0	1	0	1	0	0	0	0
22	2	57	0	53	21.23057202	3.37	114.5	1	0	0	0	0	0	2	1	416	2	2	3	0	84	0	0	8	5	8	1	0	0	0	1	0	0	1	0
23	1	40	0	62	22.23098713	3.37	99.44	4.99	0	0	0	0	1	2	1	402	1	1	3	0	20	0	0	12	7	11	1	0	0	1	1	0	0	1	0
24	2	68	0	56	22.43230252	3.37	98.53	2.11	0	0	0	0	1	2	1	388	3	3	2	0	19	0	0	7	4	7	1	0	0	0	0	0	1	0	0
25	2	72	0	50	23.78121284	3.37	73.89	3.2	0	0	0	0	0	2	1	302	3	3	2	4	52	1	1	13	8	13	1	0	1	0	1	0	0	0	0
26	1	67	0	50	18.36547291	3.29	119.59	1.6	0	0	0	0	0	2	1	265	2	2	2	0	30	0	0	8	3	11	1	0	1	0	0	0	0	1	0
27	1	58	1	87	25.97867957	3.28	119.06	0.4	0	0	0	0	0	3	1	315	3	2	2	0	28	0	0	3	12	11	1	0	1	1	0	0	0	0	0
28	2	69	0	71	24.56747405	3.27	110.05	2.6	0	1	1	0	0	2	1	225	2	2	2	0	27	0	0	9	7	9	1	0	0	1	0	0	0	0	0
29	1	58	0	78	24.07407407	3.27	117.9	6.4	1	0	0	0	1	2	1	465	3	4	2	9	34	1	1	9	7	9	1	0	1	0	0	0	0	0	0
30	1	64	1	45	16.52892562	3.25	75.16	1.7	1	0	0	0	0	2	1	220	3	4	2	13	46	1	0	9	3	10	1	0	1	0	0	0	0	0	0
31	1	65	0	73	26.81359045	3.23	70.73	2.3	0	1	0	0	0	1	1	300	3	3	2	3	30	1	1	10	8	10	1	0	1	0	0	0	0	1	0
32	2	60	0	79	36.06647188	3.21	112.75	3.5	0	0	0	0	0	2	1	230	1	2	2	0	33	0	0	7	7	7	1	0	1	0	0	0	0	0	0
33	2	73	0	61	25.39021852	3.21	73.16	2.8	0	1	0	0	0	2	1	360	3	2	2	0	47	0	0	9	9	9	1	0	1	0	0	0	0	1	0
34	1	61	1	74	25.01352082	3.2	77.21	1.7	1	0	0	0	0	3	1	298	1	1	2	0	33	0	0	9	3	9	1	0	1	0	0	0	0	0	0
35	2	57	0	51	21.22788762	3.19	91.21	1.6	0	0	0	0	0	2	1	323	3	3	3	2	42	1	0	10	4	10	2	0	1	0	0	0	0	0	0
36	1	60	1	62.5	20.88275586	3.15	123.17	5.2	1	0	0	0	0	2	1	325	1	2	3	0	31	0	0	6	4	7	1	0	0	0	0	0	0	1	0
37	1	63	0	73	22.5308642	3.13	121.6	0.9	0	0	0	0	0	3	1	675	3	2	3	0	44	0	0	8	7	8	1	0	0	0	1	0	0	0	0
38	1	60	1	77.5	28.46648301	3.12	100.66	5.7	1	0	0	0	0	2	1	339	3	3	2	2	33	0	0	10	8	10	1	0	1	0	0	0	0	0	0
39	1	48	1	60	20.2812331	3.11	84.27	2.7	0	0	0	0	0	2	1	276	3	3	2	1	58	0	0	8	5	8	2	0	0	0	1	0	0	0	0
40	1	55	1	69	23.32341806	3.11	120.91	3.3	1	0	0	0	0	1	1	458	1	2	3	1	95	0	0	8	6	9	2	0	0	0	1	0	0	0	0
41	2	62	0	45	17.578125	3.07	76.16	2.1	0	0	0	0	1	2	1	305	3	2	2	0	19	1	0	7	5	10	1	0	0	0	1	0	0	0	0
42	1	63	1	70	24.22145329	3.07	116.14	0.49	0	0	0	0	1	3	1	300	3	3	2	1	48	0	1	8	4	8	1	0	0	0	1	0	0	0	0
43	2	53	0	70	28.398718	3.07	101.57	3.9	0	1	0	0	0	2	1	270	1	1	2	0	27	0	0	7	7	9	1	0	0	1	0	0	0	0	0
44	1	56	0	72	24.91349481	3.06	126.81	2	0	0	0	0	1	1	1	330	3	3	3	2	55	0	1	7	8	10	1	0	1	1	0	0	0	0	0
45	1	67	1	90	30.42184965	3.06	98.18	7.8	0	0	0	0	0	2	1	285	3	3	2	1	42	0	1	27	3	27	1	0	1	1	0	0	1	0	0
46	1	58	1	95	28.36752366	3.04	123.99	2.9	0	0	0	0	0	2	1	385	2	2	2	0	51	0	0	7	5	10	2	0	1	0	0	0	0	1	0
47	2	72	0	42	18.17867036	3.01	117.58	4.8	0	0	0	0	1	2	1	240	3	3	2	3	23	0	0	36	27	38	1	0	0	0	1	0	0	1	0
48	1	51	0	50	19.05197378	3	96.99	0.9	0	0	0	0	0	3	1	270	2	1	2	5	35	0	0	26	17	28	1	0	1	1	0	0	0	1	0
49	1	66	1	59	23.046875	3	104.21	2.4	0	0	0	0	0	2	1	260	3	3	2	1	33	0	0	10	7	10	1	0	1	0	0	0	0	1	0
50	2	65	0	48	20.504934	3	85.01	2.9	0	0	0	0	0	2	1	240	3	3	2	0	47	1	1	9	8	9	1	0	0	0	0	0	0	1	0
51	1	71	1	55	20.70081674	2.99	69.2	2.6	1	0	0	0	0	3	1	296	1	1	3	0	51	0	0	8	5	8	2	0	1	0	1	0	0	0	0
52	1	67	1	60	22.03856749	2.98	84.85	0.9	0	0	0	0	1	2	1	300	3	3	2	1	33	0	1	12	8	13	1	0	1	0	0	0	0	1	0
53	1	61	1	63	21.79930796	2.96	120.78	0.8	1	0	0	0	1	2	1	289	3	2	3	0	55	0	0	8	2	8	1	0	0	1	1	0	0	0	0
54	1	70	1	61	20.14797199	2.95	101.75	0	0	0	0	0	1	2	1	334	2	3	3	6	59	0	0	11	11	14	1	0	0	0	1	0	0	0	0
55	2	75	0	81	33.28402367	2.92	74.65	3.58	0	1	0	0	0	2	1	375	3	2	2	0	18	0	0	4	3	9	1	0	1	0	0	0	0	1	0
56	1	65	0	53	19.46740129	2.87	56.75	2.6	0	0	0	0	0	3	1	277	1	1	2	0	25	0	0	10	6	10	1	0	0	0	0	0	0	0	0
57	1	75	1	60	22.03856749	2.87	110.56	1.8	1	0	0	0	0	2	1	241	1	1	2	0	27	0	0	7	10	10	1	0	0	1	0	0	0	0	0
58	1	54	0	67	23.183391	2.84	103.26	3	0	0	0	0	0	2	1	320	3	2	2	0	44	0	1	7	9	9	2	0	0	1	0	0	0	1	0
59	1	56	1	53.5	19.65105601	2.83	111.11	2.3	0	0	0	0	0	2	1	292	3	2	2	1	68	0	0	6	8	12	1	0	1	1	0	0	0	0	0
60	1	63	1	62	20.24489796	2.83	93	4	1	0	0	0	0	3	1	300	3	2	2	0	44	0	0	8	12	12	1	0	1	1	0	0	0	0	0
61	1	52	1	92	31.46267228	2.82	114.13	0.6	1	0	0	0	0	3	1	210	1	1	2	0	40	0	0	12	8	12	1	0	1	1	0	0	0	0	0
62	1	70	1	57	20.19557823	2.81	83.04	3.4	1	1	1	0	0	2	1	270	1	1	2	0	32	0	0	11	5	12	1	0	1	0	0	0	0	0	0
63	2	66	0	49	20.13477975	2.8	86.95	8.4	0	0	1	0	0	2	1	280	3	2	2	0	64	0	0	4	4	14	2	0	1	0	1	0	0	0	0
64	1	62	0	50	17.7154195	2.79	99	1	0	0	0	0	1	1	1	347	2	3	3	2	49	0	0	9	5	9	1	0	1	1	1	0	0	0	0
65	1	54	1	72	23.51020408	2.78	105.07	2	1	0	0	0	1	2	1	280	3	3	3	1	40	0	1	5	4	9	2	0	1	0	1	0	0	0	0
66	1	65	1	63	21.79930796	2.76	54.53	3.9	1	0	0	0	0	2	1	361	3	2	2	0	32	0	0	7	4	9	1	0	1	0	0	0	0	1	0
67	1	61	1	48	16.60899654	2.75	81.21	4.8	1	0	0	0	0	2	1	309	3	2	3	0	63	0	0	8	4	10	2	0	0	1	1	0	0	0	0
68	1	57	1	51	19.921875	2.75	71.85	4.9	0	0	1	0	0	3	1	280	3	3	2	1	28	0	1	6	6	9	1	0	1	1	0	0	0	0	0
69	1	62	1	74	25.01352082	2.75	83.3	2.1	1	1	0	0	0	3	1	284	1	1	2	0	33	0	0	9	6	10	1	0	1	0	0	0	0	0	0
70	1	71	0	59.5	21.85491276	2.75	76.29	3.5	0	0	1	0	0	3	1	215	3	3	2	1	37	0	1	11	10	10	1	0	1	1	0	0	0	1	0
71	1	50	0	67	23.73866213	2.72	104.41	0.7	1	0	0	0	0	3	1	285	1	1	2	0	27	0	0	9	9	9	1	0	1	0	0	0	0	0	0
72	2	66	0	66	24.24242424	2.72	96.81	3	0	0	0	1	1	2	1	340	3	4	2	10	31	0	0	11	7	19	2	0	1	0	0	0	0	0	0
73	1	55	1	56	19.37716263	2.71	57.22	6.2	1	0	0	0	0	2	1	317	3	3	2	2	33	1	0	8	12	12	1	0	1	0	0	0	0	0	0
74	1	51	0	65	23.87511478	2.7	101.75	4	0	0	0	0	0	3	1	300	3	4	2	7	37	1	0	11	11	11	1	0	1	0	0	0	0	0	0
75	1	55	0	48	18.28989483	2.68	89.78	2.9	0	0	0	0	0	2	1	270	1	1	2	0	24	0	0	8	6	8	1	0	0	0	0	0	0	1	0
76	1	54	1	70	23.66143862	2.68	84.23	6.3	1	1	1	0	0	3	1	270	3	3	2	1	38	1	1	4	8	8	1	0	0	1	0	0	0	0	0
77	1	57	1	53	19.46740129	2.67	63.09	4.3	1	0	0	0	0	3	1	240	3	2	2	0	28	1	0	8	8	8	1	0	1	0	0	0	0	0	0
78	2	69	0	44	17.1875	2.66	111.93	0.8	0	0	0	0	0	2	1	330	3	2	2	0	39	0	1	8	7	12	1	0	1	0	0	0	0	0	0
79	1	56	1	66	23.38435374	2.64	85.12	3.9	1	0	0	0	0	3	1	395	3	2	2	0	19	0	0	3	3	7	1	0	0	1	0	0	0	0	0
80	1	56	0	55	20.95717116	2.63	101.07	1.32	0	0	0	0	0	2	1	378	3	3	3	1	47	0	0	7	6	7	2	0	0	0	1	0	0	0	0
81	1	64	1	70	25.71166208	2.63	110.83	2.9	1	1	0	0	1	1	1	540		1	2	0	11	0	0	6	4	6	1	0	0	1	0	0	0	0	0
82	2	63	0	41	16.42365006	2.6	121.6	1.1	0	0	0	0	0	2	1	260	1	1	2	0	33	0	0	7	3	6	1	0	0	0	1	0	0	0	0
83	1	74	0	55	19.03114187	2.59	120.15	1.3	0	0	0	0	1	2	2	480	3	3	2	4	42	0	0	9	6	9	2	0	1	1	0	0	0	0	0
84	1	53	0	63	23.14049587	2.59	91.97	2.6	0	0	0	0	1	3	1	421	3	3	3	3	44	1	0	10	3	14	1	0	0	1	0	0	0	0	0
85	1	68	0	64	20.66115702	2.59	85.17	2.98	0	0	0	0	1	2	1	440	2	3	3	1	50	0	0	6	5	8	1	0	1	0	0	0	0	0	0
86	2	69	0	45	18.73048907	2.58	104.02	1.5	0	0	0	0	0	3	1	295	3	2	2	0	38	0	0	16	12	23	1	0	1	1	0	0	0	1	0
87	1	51	1	68	24.09297052	2.58	73.89	3.1	1	0	0	0	0	2	1	390	1	1	2	0	34	0	0	5	5	8	1	0	0	1	0	0	0	0	0
88	1	60	0	60	21.2585034	2.55	119.59	3	1	0	0	0	1	2	1	282	3	3	2	1	31	0	1	12	10	14	1	0	1	0	0	0	0	0	0
89	1	52	1	75	30.42719786	2.55	119.06	2.3	1	0	0	0	0	2	1	262	2	2	2	0	45	0	0	14	14	14	1	0	1	0	0	0	0	0	0
90	1	62	1	53	18.77834467	2.54	110.05	4.3	1	1	1	1	1	3	1	210	1	1	2	0	42	0	0	9	9	9	1	0	0	1	1	0	0	0	0
91	1	72	1	55	19.95935549	2.54	117.9	3.2	1	0	0	0	0	3	1	344	3	3	3	2	22	1	0	8	3	22	2	0	1	1	0	0	0	0	0
92	1	73	0	66	23.38435374	2.54	75.16	2.4	1	0	0	0	1	2	1	378	3	3	3	1	47	1	1	9	6	22	1	0	1	0	0	0	0	0	0
93	1	59	1	53	19.46740129	2.53	70.73	1.75	1	0	0	0	1	3	1	560	1	1	2	0	23	0	0	7	4	9	1	0	0	0	1	0	0	0	0
94	2	67	0	60	24.97398543	2.52	112.75	2.99	0	1	1	0	0	2	1	316	1	1	2	0	24	0	0	6	5	7	1	0	1	0	0	0	0	0	0
95	1	57	1	60	20.51913409	2.49	73.16	0.7	1	0	0	0	0	2	1	276	3	2	2	0	49	0	1	6	4	7	1	0	1	0	0	0	0	1	0
96	2	63	0	52.5	18.16608997	2.48	77.21	2.1	0	0	0	0	0	2	1	395	2	2	2	0	40	0	0	4	4	7	1	0	0	1	0	0	0	0	0
97	1	82	0	54	21.09375	2.47	91.21	1.74	0	1	1	1	0	3	1	285	3	3	2	1	46	0	1	6	5	9	2	0	0	1	0	0	0	0	0
98	1	40	1	53	20.703125	2.46	123.17	1.3	1	0	0	0	0	2	1	236	3	2	2	0	41	0	1	7	14	14	1	0	0	1	0	0	0	0	0
99	1	60	1	60	18.9370029	2.42	121.6	2	1	0	0	0	0	2	1	305	3	3	2	1	40	1	1	11	10	11	1	0	1	1	0	0	0	1	0
100	1	53	0	60	22.03856749	2.42	100.66	0.6	1	1	1	0	0	3	1	380	3	2	2	0	22	0	1	9	9	11	1	0	1	1	0	0	0	0	0
101	1	61	1	69	23.32341806	2.41	84.27	2.6	1	1	1	0	0	3	1	310	3	3	2	0	55	0	1	7	5	7	1	0	1	0	0	0	0	1	0
102	1	59	1	70	23.1206236	2.41	120.91	2.46	1	1	1	0	0	3	1	330	3	3	2	1	37	0	0	7	7	9	1	0	1	1	0	0	0	0	0
103	1	60	1	65	23.03004535	2.41	76.16	7.85	1	0	0	0	0	2	1	332	1	1	2	0	51	0	0	6	3	8	1	0	1	0	1	0	0	0	0
104	1	67	1	67	24.9107674	2.39	116.14	7.32	1	0	0	0	1	1	1	352	3	3	2	0	21	0	0	5	3	13	1	0	1	1	0	0	0	0	0
105	1	52	1	58	21.04804761	2.38	101.57	3.7	1	0	0	0	0	2	2	423	2	3	2	1	25	0	0	5	5	7	1	0	1	1	1	0	0	0	0
106	1	48	1	59	20.65754	2.38	126.81	3.9	0	0	0	0	0	2	1	290	3	2	2	0	43	0	0	8	3	10	2	0	1	1	1	0	0	1	0
107	2	74	0	76	26.92743764	2.38	98.18	3.7	0	0	0	0	0	2	1	371	3	2	2	0	43	0	0	4	4	11	1	0	1	0	1	0	0	0	0
108	2	60	0	50	22.22222222	2.38	123.99	1.28	0	0	0	0	1	2	1	240	1	3	2	1	15	0	0	7	4	7	1	0	0	1	0	0	0	0	0
109	1	68	0	71	23.18367347	2.37	117.58	1.3	0	1	0	0	0	2	1	290	1	1	2	0	24	0	0	13	12	25	2	0	1	0	1	0	0	0	0
110	1	66	1	67	22.64737696	2.37	96.99	1.9	1	0	0	0	0	3	1	290	3	4	2	8	25	1	1	9	4	9	1	0	0	1	0	0	0	0	0
111	2	62	0	50	21.08281329	2.36	104.21	1.5	0	0	0	0	0	2	1	297	3	3	2	0	24	0	0	10	11	11	1	0	0	1	0	0	0	1	0
112	2	56	0	72	27.43484225	2.33	85.01	2.1	0	0	0	0	1	3	1	333	3	2	2	0	37	0	1	8	8	8	2	0	1	1	0	0	0	0	0
113	1	60	1	60	20.76124567	2.32	69.2	4.3	0	0	0	0	0	2	1	270	1	1	2	0	28	0	0	14	7	14	1	0	1	1	0	0	0	0	0
114	1	63	0	60	22.30814991	2.32	84.85	1.7	0	0	0	0	1	2	1	240	1	1	2	0	27	0	0	9	9	12	1	0	1	0	1	0	0	1	0
115	1	55	1	61	21.10726644	2.31	120.78	2.8	1	0	0	0	1	2	1	300	3	2	2	0	22	0	0	7	7	7	1	0	0	1	0	0	0	0	0
116	1	67	1	55	19.72103697	2.3	114.07	3.9	1	0	0	0	1	3	1	290	1	2	2	1	73	0	1	7	7	6	1	0	1	0	0	0	0	0	0
117	1	69	0	48	16.41530727	2.24	117.08	1.5	0	0	0	0	0	2	1	205	1	1	2	0	39	0	0	9	8	10	1	0	0	1	0	0	0	0	0
118	1	67	1	72	25.51020408	2.18	110.61	4.2	0	1	1	1	0	2	1	300	3	2	2	0	38	1	1	6	8	12	1	0	0	1	1	0	0	0	0
119	1	48	1	52	16.59804015	2.12	94.34	6.26	0	0	0	0	0	3	1	248	3	2	2	0	36	0	1	8	7	8	2	0	0	0	1	0	0	0	0
120	1	71	0	70	23.93898977	2.11	120.91	2.05	1	0	0	0	1	3	1	365	2	3	2	1	23	0	0	7	4	7	1	0	1	0	0	0	0	0	0
121	2	66	0	46	19.65056175	2.09	78.48	5.37	0	0	0	0	0	2	1	305	2	2	2	0	46	0	0	6	5	7	1	0	0	0	1	0	0	0	0
122	2	65	0	55	22.03172568	2.09	107.22	1.69	0	0	0	0	1	2	1	313	1	1	2	0	22	0	0	7	3	7	1	0	1	0	1	0	0	0	0
123	1	63	1	58	18.93877551	2.08	104.34	2.3	1	1	1	0	1	2	1	324	4	3	2	0	16	0	0	10	6	10	1	0	1	0	1	0	0	0	0
124	2	64	0	42	17.4817898	2.08	101.07	3.44	0	0	0	0	1	1	1	400	3	3	3	5	66	0	0	7	3	7	1	0	0	1	0	0	0	0	0
125	1	64	1	54	20.57613169	2.05	126.84	6.32	0	0	0	0	0	3	1	331	2	3	2	1	52	0	0	13	9	13	2	0	0	0	1	0	0	1	0
126	1	61	1	81	24.45356841	2.03	72.73	5.1	1	0	0	0	0	3	1	315	1	1	2	0	28	0	0	10	8	10	1	0	1	0	0	0	0	0	0
127	2	56	0	59	23.046875	2.01	98.31	1	0	0	0	0	1	2	1	255	2	2	2	0	31	0	0	11	11	15	1	0	0	1	1	0	0	0	0
128	2	62	0	52	21.92612582	2	117.33	5.2	0	1	0	0	0	2	1	180	3	3	2	0	27	0	0	10	4	10	1	0	0	1	0	0	0	0	0
129	2	66	0	75	29.296875	1.98	107.48	2.9	0	1	1	0	0	2	1	295	3	2	2	0	24	0	0	10	9	10	1	0	1	1	0	0	0	0	0
130	1	59	1	56	21.33821064	1.96	107.91	4.25	1	0	0	0	1	2	1	322	2	4	2	8	28	1	0	7	4	7	1	0	1	0	0	0	0	1	0
131	1	71	1	55	19.03114187	1.94	111.18	2.18	1	0	0	0	1	2	1	420	1	1	2	0	61	0	0	8	6	8	2	0	1	1	1	0	0	0	0
132	1	45	1	51	19.67516685	1.94	115.38	1.85	0	0	0	0	0	1	1	270	3	2	2	0	18	0	0	7	6	7	1	0	0	0	1	0	0	0	0
133	1	65	1	55	20.70081674	1.91	101.57	2.8	0	0	0	0	0	2	1	291	3	3	3	0	68	0	1	11	8	11	1	0	0	0	1	0	0	0	0
134	2	63	0	68	24.09297052	1.9	116.39	2.54	0	0	0	0	0	3	1	314	3	3	2	0	26	0	0	8	4	9	2	0	1	0	0	0	0	0	0
135	1	68	0	53	19.94805977	1.84	114.19	3.3	1	0	0	0	0	3	1	274	1	3	2	3	18	1	0	3	3	10	1	0	0	0	0	0	0	1	0
136	1	57	0	55	19.48696145	1.79	94.34	3.11	1	0	0	0	0	2	1	280	3	2	2	0	19	0	1	9	3	9	2	0	1	0	0	0	0	0	0
137	1	55	0	75	25.05930703	1.77	101.07	2.7	1	0	0	0	0	2	1	330	1	1	2	0	40	0	0	7	3	8	1	0	1	1	0	0	0	0	0
138	1	65	1	63	20.57142857	1.75	110.83	2.2	1	0	0	0	0	2	1	270	1	1	2	0	17	0	0	7	4	7	1	0	1	1	0	0	0	0	0
139	2	57	0	68	25.91068435	1.74	121.6	1.76	0	1	0	0	0	2	1	270	2	2	2	0	52	0	0	18	18	20	1	0	1	1	0	0	0	1	0
140	1	64	1	66	21.55102041	1.74	120.15	2.54	1	0	0	0	0	2	1	315	2	2	2	0	56	0	0	7	4	7	1	0	1	0	0	0	0	0	0
141	1	65	1	49.5	19.3359375	1.74	91.97	3.89	1	0	0	0	1	2	1	275	3	2	2	0	28	0	0	10	10	13	1	0	1	1	0	0	0	0	0
142	1	77	1	66	24.24242424	1.7	85.17	3.6	0	1	1	0	0	3	1	285	3	3	2	1	27	1	1	8	6	11	1	0	1	1	0	0	0	0	0
143	1	62	1	60	20.76124567	1.67	104.02	0.6	1	0	0	0	0	2	1	210	3	3	2	3	28	1	1	3	4	9	1	0	0	1	0	0	0	0	0
144	1	48	1	69	24.44727891	1.63	96.61	3.7	1	0	0	0	1	2	1	270	3	3	2	5	29	1	1	12	6	12	1	0	1	1	0	0	0	0	0
145	1	58	1	56	18.71094925	1.62	111.21	2.8	1	0	0	0	0	2	1	331	2	3	2	2	59	1	1	4	3	8	1	0	1	0	1	0	0	0	0
146	2	65	0	57	22.265625	1.55	96.61	0.71	0	1	1	0	0	2	1	345	1	1	2	0	27	0	0	9	3	10	1	0	0	0	0	0	0	1	0
147	2	67	0	50	19.53125	1.55	111.93	1.93	0	0	0	0	1	2	1	326	3	3	2	1	37	0	0	4	3	10	2	0	0	1	1	0	0	0	0
148	1	66	1	60	22.03856749	1.53	101.57	3.82	0	0	0	0	1	2	1	325	2	3	2	1	26	0	0	7	3	7	1	0	1	0	1	0	0	0	0
149	2	55	0	65	27.05515088	1.51	116.39	0.23	0	0	0	0	0	2	1	360	3	2	2	0	18	0	0	9	5	9	1	0	1	0	0	0	0	0	0
150	1	63	1	60	23.4375	1.13	114.19	3.2	1	0	0	0	1	2	1	374	3	3	2	1	48	0	0	25	3	27	1	0	0	0	1	0	1	1	0
151	1	61	1	57.5	20.37273243	2.67	94.34	3.18	0	0	0	0	0	2	1	210	1	1	2	0	11	0	0	11	3	10	1	0	1	0	1	0	0	0	0
152	1	64	1	57	20.93663912	3.25	111.3	3.77	1	0	0	0	1	3	1	300	3	3	2	2	14	0	0	19	3	31	1	0	0	1	0	0	0	0	0
153	1	62	1	63	21.8	3.11	111.93	2.6	0	0	0	0	0	2	1	285	1	1	2	0	44	0	0	10	5	13	1	0	0	0	0	1	0	0	1
154	1	54	1	61	21.61	3.39	116.07	5.6	0	0	0	0	0	2	1	239	2	2	2	0	39	0	0	12	6	12	1	0	0	0	0	0	0	0	0
155	2	68	0	50	22.22	1.91	70.79	1.7	0	0	0	0	0	2	1	190	1	1	2	0	41	0	0	3	7	11	1	0	0	0	0	0	0	0	0
156	1	47	0	65	20.06	2.8	54.6	2	0	0	0	0	1	2	1	322	2	1	3	0	38	0	0	9	9	10	1	0	0	0	0	0	0	0	0
157	1	49	1	50	17.72	2.75	120.15	4	0	0	0	0	1	3	1	300	3	3	3	2	35	1	1	5	5	7	1	0	0	0	0	0	0	0	0
158	2	58	0	61	22.41	1.94	91.97	2.8	0	1	0	0	1	2	1	430	2	3	3	1	34	0	0	17	9	20	1	0	1	0	0	0	0	0	0
159	1	53	1	65	23.03	3.59	114.5	1.1	1	0	0	0	1	3	1	256	3	2	2	0	31	0	1	7	6	8	1	0	0	0	0	0	0	0	0
160	1	64	1	70	23.66	3.37	112.69	4.3	0	0	0	0	0	3	1	328	1	1	2	0	19	0	0	11	3	17	1	0	0	0	0	0	0	0	0
161	1	66	0	75	24.49	3.47	113.44	1.6	0	0	0	0	0	3	1	294	3	3	2	3	20	1	1	11	12	13	1	0	0	0	0	0	0	0	0
162	1	74	1	58	20.07	2.37	100.13	3.7	0	0	0	0	0	2	1	304	3	2	2	0	20	0	0	9	9	12	2	0	0	0	0	0	0	0	0
163	1	61	1	68	24.09	3.37	111.93	2.2	1	0	0	0	0	2	1	240	3	3	2	2	35	0	0	8	8	8	1	0	0	0	0	0	0	0	0
164	1	71	1	50	22.22	1.77	85.12	3	0	1	0	0	1	2	1	321	0	1	2	0	20	0	0	8	8	18	1	0	0	0	0	0	0	0	0
165	1	68	1	65	22.23	2.69	101.07	2.7	0	0	0	0	1	1	1	260	3	3	2	3	30	0	1	18	7	27	1	0	1	0	0	0	0	0	0
166	1	68	0	62.5	20.41	3.08	110.83	1.3	1	0	0	0	0	3	1	305	1	1	2	0	42	0	0	11	6	11	1	0	0	0	0	0	0	0	0
167	1	56	1	53.5	17.88	2.82	121.6	1.6	1	0	0	0	0	2	1	220	2	3	2	4	29	1	0	6	6	6	1	0	0	0	0	0	0	0	0
168	2	54	0	47.5	21.11	3.86	120.15	1.4	0	0	0	0	0	2	1	359	3	2	2	0	38	0	1	7	7	7	1	0	0	1	0	0	0	0	0
169	1	55	0	62	21.45	4.21	91.97	4.3	0	0	0	0	0	2	1	270	1	1	2	0	34	0	0	6	7	7	1	0	0	0	0	0	0	0	0
170	2	63	0	56	21.34	2.6	85.17	2.4	0	0	0	0	0	2	1	300	3	2	2	0	26	0	0	12	7	12	1	0	0	0	0	0	0	0	0
171	1	60	1	82	29.05	3.13	104.02	5.3	1	1	0	0	1	3	1	294	3	3	2	5	42	0	0	8	6	13	1	0	0	0	0	0	0	0	0
172	1	72	0	58	22.1	2.65	96.61	2.4	0	0	0	0	1	2	1	295	2	1	2	0	50	0	0	4	8	13	1	0	0	0	0	0	0	0	0
173	1	49	1	62	24.22	2.76	111.21	1.5	0	0	0	0	1	3	1	280	3	3	2	3	38	1	1	8	7	8	1	0	0	0	0	0	0	0	0
174	1	55	1	55	19.72	3.21	96.61	1.7	1	0	0	0	0	3	1	335	3	3	2	4	40	0	1	14	6	14	1	0	0	1	0	0	0	0	0
175	1	62	0	64	22.15	2.59	111.93	4	0	0	0	0	1	2	1	260	3	3	2	3	42	1	0	5	5	7	1	0	0	0	0	0	0	0	0
176	1	60	1	67	22.91	1.53	85	0.3	0	0	0	0	0	1	1	468	3	3	2	2	36	1	1	11	9	13	2	0	1	0	0	0	0	0	0
177	2	52	0	43	16.8	2.17	90.18	2.1	0	0	0	0	1	2	1	270	2	1	2	0	33	0	0	8	6	8	1	0	0	0	0	0	0	0	0
178	2	68	0	48	18.99	2.18	79.21	3.7	0	0	0	0	0	3	1	210	2	1	2	0	35	0	0	11	4	11	1	0	0	0	0	0	0	0	0
179	1	52	1	52	19.57	2.73	111.14	3.4	1	0	0	0	0	2	1	270	3	2	2	0	15			9	5	9	1	0	0	0	0	0	0	0	0
180	1	57	1	56	18.29	3.08	125.56	4.3	0	0	0	0	0	3	1	240	3	2	2	0	42	0	1	8	6	8	1	0	1	0	0	0	0	0	0
181	2	55	0	50	20.81	2.04	83.9	1.4	0	0	0	0	0	3	1	280	3	2	2	0	26	0	0	8	5	9	1	0	0	0	0	0	0	0	0
182	1	58	1	63	24.01	2.99	105.65	6.4	1	0	0	0	0	2	1	200	1	1	2	0	24	0	0	12	12	12	1	0	0	0	0	0	0	0	0
183	2	69	0	55	22.03	1.66	76.84	2.1	0	0	0	0	1	2	1	300	2	1	2	0	39	0	0	12	4	14	1	0	0	1	0	0	0	0	0
184	2	68	0	45	17.58	2.98	94.34	2.3	0	0	0	0	0	2	1	320	1	1	2	0	26	0	0	8	3	8	1	0	0	0	0	0	0	0	0
185	1	65	1	64.5	23.69	1.97	103.52	2	0	0	0	0	1	1	1	300	2	1	2	0	30	0	0	10	6	10	1	0	1	0	0	0	0	0	0
186	1	71	1	64	22.15	2.13	102.2	2.4	0	0	0	0	0	3	1	391	3	2	2	0	34	0	1	10	10	10	2	0	0	0	0	0	0	0	0
187	1	55	1	65	23.88	3.3	114.07	1.7	1	0	0	0	1	2	1	270	3	4	2	8	33	1	1	8	5	8	1	0	0	0	0	0	0	0	0
188	1	63	1	67.5	22.55	3.44	117.08	2.5	0	0	0	0	1	3	1	310	3	4	2	11	33	0	1	19	12	19	1	0	1	1	0	0	0	0	0
189	1	68	1	60	20.52	2.65	110.61	1.5	0	0	0	0	0	1	1	352	1	2	2	1	43	0	0	12	11	14	1	0	1	0	0	0	0	0	0
190	1	57	1	59	20.42	3.24	94.34	2.7	0	1	0	0	1	3	1	328	0	0	2	0	25	0	0	10	13	19	1	0	0	0	0	0	0	0	0
191	1	51	1	61	21.11	2.47	120.91	1.4	0	0	0	0	0	2	1	300	1	2	2	2	31	0	0	10	3	10	1	0	0	0	0	0	0	0	0
192	2	58	0	43	19.11	2.01	78.48	5.2	0	0	0	0	0	2	1	227	3	2	2	0	45	0	0	8	8	9	1	0	0	0	0	0	0	1	0
193	1	59	1	46	16.9	2.54	107.22	3.5	1	0	0	0	0	3	1	231	2	2	2	0	23	0	0	8	4	8	1	0	0	0	0	0	0	0	0
194	1	64	1	79	27.34	2.41	104.34	2.3	0	0	0	0	0	3	1	308	3	3	2	3	50	0	1	9	2	9	1	0	1	0	0	0	0	0	0
195	1	68	0	54	20.08	2.75	101.07	2.1	0	0	0	0	1	3	1	273	2	1	2	0	17	0	0	9	7	9	1	0	0	0	0	0	0	0	0
196	1	49	1	60	21.01	3.27	126.84	1.1	1	0	0	0	1	2	1	230	0	0	2	0	29	0	0	7	6	7	1	0	0	0	0	0	0	0	0
197	2	75	0	50	20.55	1.74	72.73	2	0	1	0	0	0	3	1	287	1	1	2	0	19	0	0	8	4	8	1	0	0	0	0	0	0	0	0
198	1	67	1	50	19.05	2.09	98.31	4.3	1	0	0	0	0	3	1	244	3	2	2	0	43	0	1	15	15	57	1	0	1	0	0	0	0	0	0
199	1	70	1	62	19.57	2.38	117.33	4.1	0	0	0	0	0	3	1	320	1	1	2	0	20	0	0	12	7	12	1	0	1	0	0	0	0	1	0
200	1	66	0	80	27.68	2.58	107.48	2.1	1	0	0	0	0	2	1	320	2	3	2	1	20	0	0	14	9	14	1	0	1	0	0	0	0	0	0
201	1	64	1	70	24.22	2.38	107.91	2.1	1	0	0	0	0	3	1	320	3	3	3	1	34	0	1	10	6	10	1	0	1	0	0	0	0	0	0
202	1	60	1	72	26.13	3.07	111.18	3	0	0	0	1	0	3	1	369	1	1	2	0	40	0	0	17	16	17	2	0	0	0	0	0	0	0	1
203	1	49	0	60	22.04	2.63	115.38	3	0	0	0	0	0	3	1	320	3	3	2	1	25	0	1	9	6	9	1	0	0	0	0	0	0	0	0
204	1	69	1	55	20.7	2.08	101.57	3.8	0	0	0	0	0	2	1	290	1	1	3	0	28	0	0	22	7	25	1	0	1	0	0	0	0	0	0
205	1	58	1	70	24.22	3.62	116.39	1.6	0	0	0	0	1	1	1	320	1	1	2	0	34	0	0	8	6	8	1	0	0	0	0	0	0	0	0
206	1	49	0	67.5	25.72	2.42	114.19	4.2	0	0	0	0	1	2	1	400	3	3	2	2	33	0	0	7	7	7	1	0	0	0	0	0	0	0	0
207	1	59	0	61	23.83	3.21	94.34	1.6	0	0	0	0	1	2	1	350	0	3	3	1	32	0	0	10	7	11	1	0	0	1	0	0	0	0	0
208	1	54	1	52	19.1	3.29	111.3	4.8	0	0	0	0	0	3	1	285	1	1	2	0	73	0	0	2	4	12	1	0	0	0	0	0	0	0	0
209	1	57	1	69	22.53	2.55	125.56	8.4	1	1	0	0	0	3	1	387	1	2	2	1	36	0	0	8	5	8	1	0	0	0	0	0	0	0	0
210	1	63	1	58	20.55	2.98	107.54	4.8	0	0	0	0	0	3	1	250	3	2	2	0	35	0	0	8		8	1	0	0	0	0	0	0	1	0
211	1	70	1	55	20.96	2.53	95.86	1.9	1	0	0	0	0	3	1	260	3	2	2	0	28	1	1	8	6	8	1	0	0	0	0	0	0	0	0
212	2	57	0	60	23.73	2.24	89.44	1.5	0	0	0	0	0	2	1	282	1	1	2	0	22	0	0	7	6	11	2	0	0	0	0	0	0	0	0
213	1	49	0	72	26.45	2.59	116.58	4.9	0	0	0	0	0	3	2	512	3	4	3	7	27	0	1	4	4	7	1	0	0	0	0	0	0	0	0
214	2	74	0	48	21.33	1.51	68.36	1.2	0	0	0	0	0	3	1	283	3	2	2	0	39	0	1	11	11	11	1	0	0	0	0	0	0	0	0
215	1	54	1	78	26.37	3.23	123.23	1.7	0	0	0	0	1	2	1	280	0	0	2	0	40	0	0	8	7	8	1	0	0	0	0	0	0	0	0
216	1	54	0	45	18.73	1.75	85.43	2.8	0	0	0	0	0	2	1	279	3	2	3	0	14	0	1	3	3	7	1	0	0	0	0	0	0	0	0
217	2	73	0	54	22.48	1.53	76.63	1.7	0	1	0	0	0	2	1	247	2	3	3	2	33	0	1	6	6	7	1	0	0	0	0	0	0	0	0
218	1	63	1	67.5	23.08	2.87	108.73	2	0	0	0	0	1	2	1	220	3	2	3	0	39	0	0	42	13	42	1	0	1	0	0	0	0	0	0
219	1	51	1	64	22.15	3.75	120.91	0.9	0	0	0	0	1	2	1	280	2	1	2	0	49	1	1	9	8	9	1	0	0	0	0	0	0	1	0
220	1	54	1	52	20.83	2.54	100.57	6.1	1	0	0	0	0	2	1	210	1	1	2	0	34	0	0	8	7	8	1	0	0	1	0	0	0	0	0
221	1	44	0	75.5	26.12	3.46	129.01	2.4	1	0	0	0	0	2	1	290	1	1	2	0	27	0	0	9	6	9	1	0	0	0	0	0	0	0	0
222	1	59	1	56	18.93	4.17	119.15	5.3	0	0	0	0	0	3	1	140	2	2	2	0	57	0	0	8	5	8	1	0	0	0	0	0	0	0	0
223	1	49	1	70	25.71	3.37	116.58	3.3	0	1	0	0	0	3	1	280	3	3	2	1	45	0	1	8	7	7	1	0	0	0	0	0	0	0	0
224	1	57	0	53.5	20.39	2.95	107.66	2.4	0	0	0	0	1	3	1	250	1	1	2	0	59	0	0	8	8	8	1	0	0	0	0	0	0	0	0
225	1	71	0	81	28.7	2.3	108.17	2.6	0	0	0	0	0	3	1	365	3	4	3	9	40	1	1	12	12	12	1	0	0	0	0	0	0	0	0
226	1	56	1	72.5	25.69	2.63	115.64	2.5	0	0	0	0	0	2	1	331	3	2	3	0	30	0	0	5	5	7	1	0	0	0	0	0	0	0	0
227	1	56	1	56	20.57	2.55	111.46	3.8	1	1	0	0	1	3	1	302	3	3	2	1	37	1	1	5	8	12	2	0	0	0	0	0	0	0	0
228	2	61	0	56	25.57	2.33	79.79	2	0	0	0	0	1	2	1	316	2	3	3	1	21	0	0	7	3	7	1	0	0	0	0	0	0	0	0
229	1	61	0	50.5	19.73	2.66	105.59	3.6	0	0	0	0	0	3	1	340	3	3	3	6	43	0	1	3	4	7	1	0	0	0	0	0	0	0	0
230	1	75	0	71	23.45	2.52	107.29	8.7	0	0	1	1	0	2	2	426	3	3	3	2	39	1	1	9	6	9	2	0	0	0	0	0	0	0	0
231	2	63	0	52	21.1	2.12	80.95	2	0	1	0	0	0	2	1	225	1	1	2	0	15	0	0	6	6	10	1	0	0	0	0	0	0	0	0
232	2	59	0	45	18.49	1.7	82.85	1.5	0	0	0	0	1	2	1	326	1	3	3	2	33	0	0	8	4	8	1	0	0	0	0	0	0	0	0
233	1	64	0	55	19.03	3.07	110.3	3.8	0	0	0	0	0	2	1	252	3	4	3	17	71	1	1	7	4	7	1	0	0	0	0	0	0	0	0
234	1	58	1	68	22.72	2.18	114	3.5	1	0	0	0	1	3	1	520	3	3	2	4	26	1	1	13		13	1	0	1	0	0	0	0	0	0
235	1	53	1	65	23.88	3.61	112.12	3.5	0	0	0	0	0	3	1	294	1	2	3	1	38	0	0	6	3	7	1	0	0	1	0	0	0	0	0
236	1	62	1	55	20.2	2.68	106.34	5.7	1	0	0	0	0	3	1	296	3	3	3	5	45	1	0	6	9	12	1	0	0	0	0	1	0	0	0
237	1	59	1	67	23.18	2.7	116.17	1	0	1	0	0	1	1	1	353	1	1	2	0	18	0	0	6	8	9	1	0	1	0	0	0	0	0	0
238	1	59	1	60	21.01	3.12	112.37	2.3	1	1	0	0	1	3	1	300	2	3	3	4	24	0	0	4	4	7	1	0	0	0	0	0	0	0	0
239	1	55	1	65	23.31	2.79	113.25	3	0	0	0	0	0	2	1	474	2	2	3	0	37	0	0	6	5	10	1	0	0	0	0	0	0	0	0
240	1	58	1	55	18.59	2.92	117.58	4	0	0	0	0	0	3	1	280	3	2	2	0	41	0	1	20	5	21	1	0	0	0	0	0	0	0	0
241	1	56	1	64	22.15	2.6	111.62	3.5	1	1	0	0	0	3	1	345	3	2	3	0	14	0	0	5	5	8	2	0	0	0	0	0	0	0	0
242	1	64	1	56	19.38	3.06	111.49	2.6	0	1	0	0	0	2	1	250	1	1	2	0	33	0	0	8	6	8	1	0	0	0	0	0	0	0	0
243	1	62	0	66	24.54	3.15	103.58	1.9	0	1	0	0	1	2	2	390	3	3	3	4	66	0	0	6	4	8	1	0	0	0	0	0	0	0	0
244	1	49	1	80	30.11	2.55	111.8	5.3	0	0	0	0	1	3	1	280	3	3	2	3	18	0	0	8	6	8	1	0	1	0	0	0	0	0	0
245	1	60	1	60	22.04	2.72	108.2	1.5	0	0	0	0	1	2	1	409	3	3	2	1	26	1	1	13	10	13	1	0	0	0	0	0	0	0	0
246	1	66	1	58	21.3	3.04	101.51	3.4	1	0	0	0	0	3	1	340	2	2	2	0	38	0	0	8	6	8	1	0	1	0	0	0	0	0	0
247	1	62	1	62	20.72	2.82	120.28	1.8	0	0	1	1	1	3	1	412	2	1	2	0	37	0	0	4	4	7	1	0	0	0	0	0	0	0	0
248	1	54	0	64	21.89	2.59	120.85	4.8	0	0	0	0	1	2	1	343	3	3	3	1	66	1	0	5	5	7	1	0	0	0	0	0	0	0	0
249	1	63	1	63	21.8	2.8	113.5	6.1	0	0	0	0	1	3	1	310	1	1	3	0	20	1	0	4	4	7	1	0	0	0	0	0	0	0	0
250	2	73	0	55	22.89	2.05	70.31	2.3	0	0	0	0	0	3	1	242	3	3	3	2	40	1	1	4	4	9	2	0	0	0	0	0	0	0	0
251	2	62	0	58	20.55	3.22	112	1.5	0	0	0	0	1	1	1	280	3	2	2	0	38	0	0	7	5	7	1	0	0	0	0	0	0	0	0
252	1	57	0	73	25.26	3	117.21	3.2	0	0	1	1	0	2	1	262	3	3	3	1	37	0	1	5	5	8	1	0	0	0	0	0	0	0	0
253	1	53	1	56	20.08	3.2	114.5	5.7	1	0	0	0	1	2	1	340	3	3	2	3	71	1	1	6	4	7	1	0	0	0	0	0	0	1	0
254	1	70	0	70	24.22	1.9	99.44	2.7	0	0	0	0	0	3	1	306	3	2	3	0	27	0	1	3	3	7	1	0	0	0	0	0	0	0	0
255	1	66	1	60	22.04	2.31	98.53	3	1	1	0	0	0	3	1	335	3	3	3	6	54	1	1	3	3	7	2	0	0	0	0	0	0	0	0
256	2	69	0	46	19.91	0.92	73.89	1.1	0	0	0	0	0	1	1	301	1	1	3	0	42	0	0	5	4	8	1	0	0	0	0	0	0	0	0
257	1	57	1	68	22.72	3.06	119.59	4	1	0	0	0	1	2	1	285	2	3	2	1	30	0	0	13	8	13	1	0	1	1	0	0	0	0	0
258	1	54	1	60	20.28	2	119.06	6.4	1	0	0	0	0	3	1	230	1	1	3	0	41	0	0	5	4	7	1	0	0	0	0	0	0	0	0
259	1	57	1	62	22.77	2.32	110.05	2	1	0	1	1	1	2	1	439	1	1	3	0	44	0	0	7	7	9	1	0	0	0	0	0	0	0	0
260	1	62	1	66	21.55	3.13	117.9	1.8	1	0	0	0	1	3	1	296	0	0	3	0	38	0	0	4	6	9	1	0	0	0	0	0	0	0	0
261	2	69	0	48	21.33	1.63	75.16	4	0	0	0	0	1	2	1	340	1	1	2	0	51	0	0	8	7	8	1	0	0	0	0	0	0	1	0
262	2	73	0	55	22.89	1.62	70.73	1.4	0	1	0	0	1	2	1	334	1	3	3	1	54	1	0	4	7	7	2	0	0	0	0	0	0	0	0
263	1	61	0	64	22.41	2.11	112.75	4.4	1	0	0	0	0	3	1	290	3	3	3	2	42	1	1	7	6	7	1	0	0	0	0	0	0	0	0
264	2	67	0	41	18.22	1.84	73.16	1.8	0	0	0	0	1	1	1	423	3	2	3	0	42	0	0	4	3	7	1	0	0	0	0	0	0	0	0
265	2	66	0	50	20.03	2.32	77.21	1.2	0	0	0	0	0	3	1	210	1	1	2	0	39	0	0	8	6	8	1	0	0	0	0	0	0	0	0
266	1	64	1	54	22.19	2.76	91.21	1.9	1	0	0	0	0	2	1	280	1	1	2	0	19	0	0	8	8	8	1	0	0	0	0	0	0	0	0
267	1	57	1	70	23.39	2.99	123.17	3.3	1	0	0	0	0	2	1	268	1	1	2	0	21	0	0	9	9	9	1	0	0	0	0	0	0	0	0
268	1	56	1	73	25.26	3	121.6	2.7	1	0	0	0	0	3	1	283	1	1	2	0	22	1	0	14	5	15	2	0	0	0	0	0	0	0	0
269	1	59	1	50	19.53	2.78	100.66	3.7	0	0	0	0	1	3	1	309	3	3	3	1	25	0	1	8	5	8	1	0	0	0	0	0	0	0	0
270	2	52	0	51	22.67	2.36	84.27	1.2	0	1	0	0	1	2	1	251	0	0	2	0	31	0	0	6	6	6	1	0	0	0	0	0	0	0	0
271	1	51	1	62.5	20.64	3.46	120.91	1.2	0	0	0	0	0	3	1	300	3	3	3	1	54	0	1	7	7	7	1	0	0	0	0	0	0	0	0
272	2	70	0	65	26.04	1.55	76.16	3.4	0	0	0	0	1	2	1	514	0	3	3	1	31	0	0	5	5	11	2	0	0	0	0	0	0	0	0
273	1	51	1	55	20.7	2.71	116.14	2.9	1	0	0	0	0	2	1	240	3	3	3	6	34	1	1	7	7	7	1	0	0	0	0	0	0	0	0
274	1	63	1	50	17.3	2.41	101.57	2.1	0	0	0	0	0	2	1	253	1	1	3	0	32	0	0	9	6	9	1	0	0	0	0	0	0	0	0
275	1	54	1	88	28.41	3.82	126.81	3.9	0	0	0	0	0	2	1	340	1	1	2	0	36	0	0	13	7	13	1	0	1	0	0	0	0	0	0
276	1	72	1	54	20.32	2.96	98.18	1.5	0	0	0	0	0	3	1	325	3	2	3	0	45	1	1	7	6	7	2	0	0	0	0	0	0	0	0
277	1	56	1	78	25.76	2.68	123.99	2	0	0	0	0	0	1	1	300	1	1	3	2	30	0	0	7	7	11	1	0	0	1	0	0	0	0	0
278	1	58	0	88	30.45	3.11	117.58	1.1	0	0	0	0	1	2	2	447	2	3	3	6	91	1	1	5	5	14	2	0	0	0	0	0	0	0	0
279	1	73	1	61	23.24	1.13	96.99	2.1	0	0	0	0	0	2	1	315	1	1	3	0	26	0	0	5	5	8	2	0	1	0	0	0	0	0	0
280	1	70	1	60	20.76	2.39	104.21	2.3	0	0	0	0	0	3	1	368	3	3	3	2	52	0	1	7	5	7	1	0	0	0	0	0	0	0	0
281	2	62	0	46	17.75	2.03	85.01	3.9	0	0	0	0	0	3	1	300	1	1	3	0	28	0	0	7	6	7	1	0	0	0	0	0	0	0	0
282	2	74	0	48	20.24	1.55	69.2	0.5	0	0	0	0	0	1	1	330	1	2	3	1	28	0	0	12	9	13	1	0	0	0	0	0	0	0	0
283	2	61	0	48	19.47	2.46	84.85	1.3	0	0	0	0	0	2	1	288	1	1	3	0	28	0	0	5	5	7	2	0	0	0	0	0	0	0	0
284	1	56	1	66	21.31	2.48	120.78	2.5	1	0	0	0	0	3	1	330	3	3	2	1	18	0	0	10	11	13	1	0	0	0	0	0	0	0	0
285	1	38	0	56	21.08	4.27	123.17	5.9	0	0	0	0	1	2	1	315	0	0	3	0	29	0	0	8	4	8	1	0	0	0	0	0	0	0	0
286	1	68	0	59	23.05	2.59	98.68	3.2	0	0	0	0	0	3	1	340	2	3	3	5	63	1	0	8	6	8	1	0	1	0	0	0	0	0	0
287	1	65	1	56	20.57	3.01	102.92	3.9	1	0	0	0	0	3	1	360	3	3	2	3	29	0	1	10	6	11	1	0	0	0	0	0	0	0	0
288	1	67	1	81	27.38	2.67	107.85	4.9	0	0	0	0	0	2	1	367	3	3	3	2	46	0	1	8	8	9	1	0	0	0	0	0	0	0	0
289	1	44	1	69	25.34	3.7	123.04	1.8	0	0	0	0	0	2	1	200	3	3	2	2	28	0	1	13	13	13	2	0	0	0	0	0	0	0	0
290	1	54	0	75	27.55	2.77	114.88	1.2	0	1	0	0	0	3	2	345	1	1	2	0	14	0	0	13	13	12	2	0	0	0	0	0	0	0	0
291	1	54	1	50	18.37	3.04	112.5	2	0	0	0	0	1	3	2	330	3	3	3	1	55	1	1	11	6	13	1	0	0	0	0	0	0	0	0
292	1	61	0	51	19.92	2.13	102.61	2.1	0	1	0	0	1	2	2	500	3	2	3	0	44	0	0	7	5	7	2	0	0	0	0	0	0	0	0
293	1	61	0	57	24.35	1.97	93.66	4.1	0	0	0	0	0	3	1	307	1	1	3	0	34	0	0	8	8	13	2	0	0	0	0	0	0	0	0
294	1	54	1	60	24.03	2.59	106.53	3	0	1	0	0	1	1	1	253	3	2	3	0	58	0	0	6	6	8	1	0	0	0	0	0	0	0	0
295	1	55	1	64	22.15	3.88	122.42	2.3	0	0	0	0	1	1	1	361	0	0	3	0	75	0	0	8	5	8	2	0	0	0	0	0	0	0	0
296	1	65	1	44	17.85	1.66	92.78	4.2	0	0	0	0	0	3	1	294	3	3	3	2	41	1	1	9	4	12	2	0	0	0	0	0	0	0	0
297	1	67	1	66	20.37	2.14	118.59	3.2	1	1	0	0	1	2	1	385	0	3	3	1	59	0	0	10	7	17	2	0	1	0	0	0	0	0	0
298	2	71	0	59	23.63	1.79	74.79	3.1	0	0	0	0	0	3	2	754	3	2	3	0	35	1	0	23	7	25	1	0	0	0	0	0	0	0	0
299	1	69	1	51	18.51	3.08	96.68	5.3	0	0	0	0	1	1	1	240	0	0	2	0	40	0	0	7	10	9	1	0	0	0	0	0	0	0	0
300	1	63	1	67.5	23.36	2.76	103.96	2.1	1	0	0	0	0	3	1	300	1	2	2	1	29	0	0	6	9	9	1	0	0	0	0	0	0	0	0
301	1	57	1	57.5	21.64	3.29	108.26	1	0	0	0	0	1	1	1	300	0	3	2	2	38	0	0	7	5	7	1	0	0	0	0	0	0	0	0
302	2	54	0	72	28.48	2.37	91.33	2.9	0	0	0	0	0	2	1	301	1	1	2	0	23	0	0	10	10	11	1	0	0	0	0	0	0	0	0
303	1	58	0	76	23.46	4.12	133.09	1.7	0	0	0	0	0	3	1	275	1	1	3	0	46	0	0	7	5	9	1	0	0	0	0	0	0	0	0
304	2	63	1	76	31.63	1.78	82.48	1	0	0	0	0	1	2	1	382	0	3	3	2	92	0	0	8	5	8	2	0	0	0	0	0	0	0	0
305	1	70	0	60	23.44	2.37	92.28	3.2	1	1	0	0	1	2	2	471	1	3	3	1	36	0	0	6	5	8	1	0	0	0	0	0	0	0	0
306	2	68	0	60	22.58	1.78	82.59	1.2	0	0	0	0	0	3	1	300	1	1	2	0	26	0	0	13	8	13	1	0	0	0	0	0	0	0	0
307	1	53	1	50	19.05	2.82	110.93	1.9	1	0	0	0	0	1	1	375	1	1	2	0	20	1	0	12	12	12	1	0	0	0	0	0	0	0	0
308	1	64	0	64	23.23	2.05	103.14	3.4	0	0	0	0	0	3	2	415	3	3	2	2	31	0	0	16		17	1	0	0	0	0	0	0	0	0
309	1	66	1	63	25.24	2.37	96.74	2.9	0	1	0	0	0	1	1	380	1	1	3	0	14	0	0	6	4	8	2	0	0	0	0	0	0	0	0
310	1	55	1	75	25.95	3.07	121.22	3.5	1	0	0	0	1	2	1	327	3	3	2	1	39	1	0	11	8	11	1	0	0	0	0	0	0	0	0
311	2	59	0	45	18.49	2.27	84.54	1.1	0	0	0	0	0	3	1	283	0	1	2	0	30	0	0	8	8	8	1	0	0	0	0	0	0	0	0
312	1	64	1	60	22.04	3.39	105.53	2.1	1	0	1	1	1	3	1	282	1	3	2	1	19	0	0	8	5	8	1	0	0	0	0	0	0	0	0
313	1	72	1	70	23.66	2.78	107.35	2.5	0	0	0	0	1	2	1	374	3	2	2	0	26	1	1	10	10	12	1	0	0	0	0	0	0	0	0
314	1	58	1	55	19.49	3.94	115.2	4.3	0	0	0	0	0	3	1	314	3	2	3	0	38	0	1	8	8	8	1	0	0	0	0	0	0	0	0
315	2	63	0	50	19.53	2.12	85.17	3.4	0	0	0	0	1	1	1	311	0	1	3	0	31	0	1	20	8	20	1	0	1	0	0	0	0	0	0
316	1	52	0	59.5	20.59	3.69	122.48	4.3	0	0	0	0	1	3	1	346	1	1	2	0	17	0	0	11	7	11	1	0	0	0	0	0	0	0	0
317	2	63	0	53	19.95	1.77	87.7	1.4	0	0	0	0	1	3	1	333	3	2	2	0	42	0	0	11	7	12	1	0	0	0	0	0	0	0	0
318	1	69	1	57	22.27	2.46	94.29	4.7	1	0	0	0	0	2	1	296	3	2	3	0	47	1	1	8	6	8	1	0	0	0	0	0	0	0	0
319	1	59	1	69.5	25.53	2.77	107.22	3.8	0	0	0	0	0	2	1	286	3	2	2	0	19	0	1	19	16	19	1	0	0	0	0	0	0	0	0
320	1	51	1	57	20.94	2.64	114.94	3.3	1	0	0	0	1	3	1	420	3	3	2	3	22	1	1	10	10	10	2	0	0	0	0	0	0	0	0
321	1	61	1	55	20.2	2.52	104.4	4.8	0	1	0	0	0	2	1	445	1	1	2	0	18	0	0	8	8	9	1	0	1	0	0	0	0	0	0
322	2	66	0	62	23.62	2.78	83.11	2	0	0	0	0	1	2	1	307	3	3	3	3	53	1	0	7	7	8	1	0	0	0	0	0	0	0	0
323	1	70	0	52.5	18.6	2.95	98.84	2.2	0	0	0	0	1	2	1	326	2	3	3	1	38	0	0	12	9	13	1	0	1	0	0	0	0	0	0
324	1	58	1	55	19.03	2.81	112.81	4.1	1	0	0	0	1	3	1	326	3	3	2	7	28	1	1	9	5	9	1	0	0	0	0	0	0	0	0
325	1	63	1	52	18.42	2.5	108.73	1.9	0	0	0	0	1	3	1	383	0	3	3	1	18	0	0	11	10	11	1	0	0	0	0	0	0	0	0
326	1	54	0	51	18.73	2.54	113.69	6.1	0	0	0	0	1	3	1	308	1	3	3	1	38	0	0	10	7	10	1	0	0	0	0	0	0	0	0
327	1	64	1	60	21.26	2.5	67.8	3.2	1	0	0	0	1	2	1	505	1	3	2	1	64	0	0	10	5	10	1	0	1	0	0	0	0	0	0
328	2	57	1	51	21.23	1.64	82.38	1.3	0	0	0	0	1	1	1	423	3	3	3	2	36	0	0	15	10	10	1	0	1	0	0	0	0	0	0
329	1	61	0	62	21.45	2.46	108.79	2	1	0	0	0	1	2	1	405	0	0	2	0	38	0	0	7	9	10	2	0	0	0	0	0	0	0	0
330	1	55	1	72	25.51	2.98	116.45	3	1	1	0	0	1	3	1	336	3	2	2	0	39	0	0	9	7	9	1	0	1	0	0	0	0	0	0
331	1	58	0	61	21.11	2.68	113.41	1.7	0	0	0	0	0	3	1	325	3	3	2	5	28	0	1	12	12	12	1	0	0	0	0	0	0	0	0
332	1	72	1	54	20.58	2.27	95.42	3.5	0	1	0	0	1	3	1	267	0	0	2	0	40	0	0	12	7	13	1	0	0	0	0	0	0	0	0
333	1	72	1	59	22.48	2.37	91.84	2.7	0	1	0	0	1	2	1	317	1	1	2	2	43	0	0	9	10	11	1	0	1	0	0	0	0	0	0
334	1	71	1	45	18.49	1.96	85.5	2.7	1	0	0	0	0	2	1	277	1	1	2	0	22	0	0	12	11	12	1	0	0	0	0	0	0	0	0
335	1	61	1	52	17.99	3.33	119.94	2.7	0	0	0	0	1	3	1	340	0	0	2	0	44	0	0	11	5	11	1	0	1	0	0	0	0	0	0
336	1	70	0	65	21.72	2.96	100.24	1.9	0	0	0	0	0	3	1	268	2	3	2	1	44	1	0	7	6	8	1	0	1	0	0	0	0	0	0
337	1	66	1	60	19.59	2.72	92.99	5.8	0	0	0	0	1	2	1	347	1	1	2	0	34	0	0	9	5	7	1	0	1	0	0	0	0	0	0
338	1	67	1	57	20.2	3.08	103.86	2.5	0	0	0	0	1	3	1	252	0	0	2	0	35	0	0	10	11	11	1	0	1	0	0	0	0	0	0
339	1	55	0	65	24.77	3.18	106.88	1.7	0	1	0	0	1	2	1	293	3	3	2	1	34	0	0	9	6	9	1	0	1	0	0	0	0	0	0
340	1	55	0	52	17.58	3.04	102.65	1.5	0	0	0	0	1	3	1	283	3	3	2	3	32	1	1	10	6	10	1	0	1	0	0	0	0	0	0
341	1	73	0	72	25.51	3.22	108.09	2.6	0	0	1	1	0	3	1	307	1	1	2	0	20	0	0	14	6	14	1	0	1	0	0	0	0	0	0
342	1	61	1	63	22.86	2.75	88.46	0.8	0	0	0	0	1	2	1	304	2	3	2	2	18	0	0	7	5	7	1	0	1	0	0	0	0	1	0
343	1	60	0	50	18.37	1.95	69.74	5.2	0	0	0	0	0	3	1	217	3	2	2	1	24	0	1	11	8	11	1	0	1	0	0	0	0	0	0
344	2	59	0	47	18.83	1.39	52.82	1	0	0	0	0	1	2	1	311	0	0	2	0	38	0	0	10	6	10	1	0	0	0	0	0	0	0	0
345	1	54	1	55	20.45	2.21	77.59	2.1	0	0	0	0	1	3	1	401	3	2	2	0	31	1	1	30	8	48	1	0	1	0	0	0	0	0	0
346	1	44	0	65	21.22	3.27	109.6	3.4	0	0	0	0	1	3	1	308	0	0	2	0	55	0	0	9	7	9	1	0	1	1	0	0	0	0	0
347	1	55	1	60	22.04	3.12	105.07	2.3	0	0	0	0	1	3	1	405	3	2	2	0	21	0	1	9	6	9	1	0	0	0	0	0	0	0	0
348	1	57	0	52	16.98	2.72	92.99	2	0	0	0	0	0	3	1	263	1	1	2	0	28	0	0	15	4	15	1	0	1	0	0	0	0	0	0
349	2	59	0	52	20.83	1.88	67.62	1.7	0	0	0	0	1	2	1	356	3	2	2	0	24	0	0	7	6	7	1	0	0	0	0	0	0	0	0
350	1	66	1	57	22.27	1.21	99	2	0	0	0	0	1	2	1	305	0	3	2	1	33	0	0	13	7	18	1	0	0	0	0	0	0	0	0
351	1	50	0	50	17.72	1.35	89	7	0	0	0	0	1	3	1	303	0	0	2	0	48	0	0	13	7	15	1	0	1	0	0	0	0	0	0
352	1	61	1	50	19.53	2.84	96.61	2.6	0	0	0	0	1	3	1	308	0	3	2	1	33	0	0	13	7	13	1	0	1	0	0	0	0	0	0
353	1	64	0	65	23.88	2.43	84.23	2	0	0	0	0	1	3	1	310	3	3	2	3	25	0	0	10	7	23	1	0	1	0	0	0	0	0	0
354	1	50	1	67	21.39	3.5	131.86	1.4	0	0	0	0	1	3	1	310	1	3	2	3	67	1	0	9	7	9	1	0	0	0	0	0	0	0	0
355	1	68	0	53.5	20.9	2.69	92.08	3.3	0	1	0	0	1	2	1	302	0	3	2	3	27	0	0	18	12	18	1	0	0	0	0	0	0	0	0
356	1	67	1	68	24.09	3.11	104.77	4	1	0	0	0	1	2	1	304	3	3	2	2	59	0	1	8	6	8	1	0	1	0	0	0	0	0	1
357	1	48	1	50.5	17.89	2.97	121.79	2.2	0	1	0	0	1	2	1	322	1	1	2	0	18	0	0	9	9	12	1	0	1	0	0	0	0	0	0
358	1	56	1	70	25.71	2.72	110.86	2.8	1	0	0	0	1	3	1	336	3	3	2	1	26	0	0	7	6	40	1	0	1	0	0	0	0	0	0
359	1	67	1	64	22.15	2.37	82.42	2.6	0	0	0	0	1	2	1	313	2	1	2	0	29	0	0	14	10	14	1	0	1	0	0	0	0	0	0
360	1	69	1	82	28.37	2.79	95.1	3.8	1	0	0	0	1	2	1	370	3	2	2	1	27	0	0	10	9	10	1	0	0	0	0	0	0	0	0
361	1	71	1	54	18.69	2.63	90.27	2.2	0	0	0	0	1	2	1	390	3	3	2	1	19	0	1	10		10	1	0	0	0	0	0	0	0	0
362	1	58	1	62.5	21.13	3.51	116.85	1.8	0	0	0	0	1	3	1	295	3	2	2	0	29	0	1	12	8	20	1	0	0	0	0	1	0	0	0
363	1	58	0	52.5	17.75	3.12	105.07	0.9	1	0	0	0	1	3	1	313	1	1	2	0	27	0	0	8	7	8	1	0	0	0	0	0	0	0	0
364	1	66	1	55	20.2	3.43	113	2.7	0	0	0	0	1	2	1	282	0	0	2	0	21	0	0	12	12	12	1	0	0	0	0	0	0	0	0
365	1	60	0	72	23.51	2.63	97	2.1	0	0	0	0	1	3	1	414	3	3	2	3	31	0	1	13	12	13	1	0	1	0	0	0	0	0	0
366	1	70	0	60	21.26	2.37	104.21	3.3	0	0	0	0	1	3	1	295	3	3	2	2	23	0	0	9	9	9	1	0	1	0	0	0	0	0	0
367	1	45	0	62	21.45	3.91	128.93	0.3	0	0	0	0	0	3	1	311	1	1	2	0	50	0	0	14	8	14	1	0	0	0	0	0	0	0	0
368	1	56	1	59	21.67	1.23	89	4.2	0	0	0	0	1	2	1	350	3	2	2	0	21	0	0	11	5	13	1	0	0	0	0	0	0	0	0
369	2	55	0	45	18.03	2.07	73.36	1	0	0	0	0	1	2	1	276	1	1	2	0	22	0	0	8	12	12	1	0	0	0	0	0	0	0	0
370	1	51	1	75	26.57	3.94	129.83	2	1	0	0	0	0	3	1	293	1	1	2	0	35	0	0	11	8	11	1	0	0	0	0	0	0	0	0
371	1	50	0	52	18.42	2.71	92.69	1.7	0	0	0	0	1	3	1	282	3	2	2	1	16	0	0	11	11	11	1	0	0	0	0	0	0	0	0
372	1	63	1	70	24.51	2.72	109.92	1.6	0	0	0	0	1	2	1	419	3	3	2	2	19	1	0	15		17	1	0	0	0	0	0	0	0	0
373	1	67	1	63	21.8	1.99	105.47	5.4	0	0	0	0	0	2	1	315	1	4	2	8	39	1	1	7	7	10	1	0	0	0	0	0	0	0	0
374	2	69	0	65	24.77	1.86	67.02	1	0	0	0	0	1	3	1	341	3	2	2	0	42	0	0	5	8	12	1	0	0	0	0	0	0	0	0
375	1	68	1	69	23.05	2.84	96.61	1.6	0	0	0	0	1	3	1	327	2	1	2	0	29	0	0	12	8	12	1	0	1	0	0	0	0	0	1
376	1	66	1	62	21.97	2.16	76.08	7.9	1	1	0	0	1	3	1	332	3	4	2	7	48	0	0	12	8	12	1	0	0	0	0	0	0	0	0
377	1	52	1	58	21.3	3.11	104.77	1.5	0	0	0	0	1	2	1	308	1	3	2	2	42	0	0	14	8	14	1	0	0	0	0	0	0	0	0
378	1	50	0	60	21.77	2.48	85.47	0.9	0	0	0	0	1	1	1	359	0	0	2	0	27	0	0	15	15	16	1	0	1	0	0	0	0	0	0
379	2	57	0	66	27.12	2.21	77.59	1.5	0	0	0	0	1	2	1	341	2	1	2	0	38	0	0	9	8	9	1	0	1	0	0	0	0	0	0
380	2	62	0	46	17.97	2.29	80	2.5	0	0	0	0	1	1	1	295	0	0	2	2	20	1	0	8	8	9	1	0	0	0	0	0	0	0	0
381	2	56	0	50	20.03	1.86	67.02	1.5	0	0	0	0	0	2	1	281	3	3	2	2	60	0	1	10	9	10	1	0	1	0	0	0	0	0	1
382	1	67	1	60	22.04	1.84	66.41	2.2	0	0	0	0	1	2	1	279	3	3	2	1	26	0	1	13	13	13	1	0	1	0	0	0	0	0	0
383	1	60	0	57	21.45	3.18	106.88	1.1	0	0	0	0	1	2	1	300	0	0	2	0	25	0	0	13	12	13	1	0	1	0	0	0	0	0	0
384	1	51	1	67	23.18	3.8	125.61	1.8	0	1	0	0	1	2	1	305	3	3	2	2	26	1	1	15	11	13	1	0	1	1	0	0	0	0	0
385	1	56	0	57	20.44	3.04	102.65	1.3	0	0	0	0	0	3	1	326	3	2	2	0	20	0	1	12	10	12	1	0	0	0	0	0	0	1	0
386	1	63	0	62.5	22.14	3.64	120.77	5.6	1	0	0	0	0	1	1	356	1	1	2	0	33	1	0	7	11	14	1	0	0	0	0	0	0	0	0
387	1	53	1	61	21.11	2.95	99.94	2.5	1	1	0	0	1	3	1	308	3	3	3	4	52	0	0	13	9	14	1	0	0	0	0	0	0	0	0
388	1	61	0	75	27.55	2.79	95.1	1.2	1	0	0	0	1	2	1	320	3	2	2	0	37	0	0	10	10	12	1	0	0	0	0	0	0	0	0
389	1	53	1	66	22.05	3.35	112.02	5.2	1	0	0	0	1	3	1	284	2	3	3	2	43	0	0	14	15	36	1	0	1	0	0	0	0	0	0
390	1	63	1	48	19.98	2.14	75.47	5.7	0	0	0	0	1	2	1	265	3	3	2	1	19	0	0	13	5	13	1	0	0	0	0	0	0	0	0
391	1	48	1	48	17.63	3.72	123.19	1.9	1	0	0	0	1	3	1	289	1	3	2	1	37	0	0	12	12	12	1	0	0	0	0	0	0	0	0
392	1	59	1	66	22.31	3.03	102.35	2.4	0	0	0	0	1	3	1	350	0	0	2	0	38	0	0	7	10	12	1	0	1	0	0	0	0	0	0
393	1	80	0			2.04	61.29	1.3	0	0	0	0	0	3	1	293	3	2	2	0	23	1	1	17	17	17	1	0	0	0	0	0	0	1	0
394	1	66	1	65	21.22	3.1	105.07	4.2	0	1	0	0	1	2	1	326	3	2	2	0	35	0	0	11	12	15	1	0	1	0	0	0	0	0	0
395	1	55	1	72	25.82	3.41	113.83	2.4	0	1	1	1	0	3	1	279	3	2	2	0	30	0	1	22	19	22	1	0	0	0	0	0	0	0	0
396	1	55	1	56	19.84	3.28	109.9	8.6	0	0	0	0	1	3	1	316	1	1	2	0	32	0	0	22	11	23	1	0	1	0	0	0	0	0	0
397	1	52	1	71	23.18	2.93	99.33	1.7	0	1	0	0	1	3	1	326	1	1	2	0	30	0	0	10	10	12	1	0	0	0	0	0	0	0	0
398	2	66	0	59	25.2	1.75	63.7	1.8	0	1	1	1	0	3	1	254	1	1	2	0	17	0	0	14	20	25	1	0	1	0	0	0	0	0	0
399	1	65	0	65	25.71	3.06	103.26	1.5	0	1	0	0	0	3	1	315	1	1	3	0	27	0	0	15	15	19	1	0	1	0	0	0	0	0	0
400	2	66	0	58	23.23	1.98	70.64	1.6	0	0	0	0	1	2	1	330	3	2	2	0	41	0	1	7	10	12	1	0	0	0	0	0	0	0	0
401	1	56	0	60	21.01	2.81	95.71	10.1	1	0	0	0	0	2	1	288	3	2	3	0	38	0	0	14	11	14	1	0	0	0	0	0	0	0	0
402	1	62	1	67.5	23.36	2.64	90.57	1.4	1	1	0	0	0	1	1	310	1	1	3	0	46	0	0	15	15	22	1	0	1	0	0	0	0	0	0
403	1	70	0	60	23.44	1.74	63.39	2.3	1	1	0	0	1	3	1	322	0	0	3	0	37	0	0	14	23	23	1	0	0	0	0	0	0	0	0
404	1	59	0	81.5	26.01	3.66	121.38	1.5	1	0	0	0	1	3	1	365	3	2	3	0	33	0	1	10	9	15	1	0	0	0	0	0	0	0	0
405	1	53	1	58	20.55	2.83	96.31	1.3	1	0	0	0	1	3	1	328	0	0	3	0	24	0	0	11	11	11	1	0	0	0	0	0	0	0	0
406	1	64	0	58	21	2.87	97.52	3.2	0	1	0	0	0	3	1	260	1	1	2	0	16	0	0	14	14	16	1	0	0	0	0	0	0	0	0
407	1	57	0	41	15.62	2.72	92.99	2	1	0	0	0	1	3	1	310	3	3	2	2	29	1	1	9	8	9	1	0	0	0	0	0	0	0	0
408	1	76	0	65	23.03	2.83	82.72	3.2	0	1	0	0	1	3	1	265	3	4	2	9	51	1	1	16	16	24	1	0	1	0	0	0	0	0	0
409	1	55	0	89	29.06	4.22	138.29	2.7	0	0	0	0	0	3	1	336	3	3	2	2	42	1	1	13	15	15	1	0	1	0	0	0	0	0	0
410	1	60	0	65	22.49	4.18	137.08	1.4	1	0	0	0	1	3	1	309	1	3	2	1	43	0	0	11	10	12	1	0	1	0	0	0	0	0	0
411	2	70	0	57	22.27	1.67	61.82	1.3	0	0	0	0	1	3	1	300	1	3	2	1	36	0	0	16	15	17	1	0	1	0	0	0	0	0	0
412	1	59	0	65	21.22	3.89	128.32	0.5	0	0	0	0	1	3	1	291	2	3	2	5	39	0	0	11	11	12	1	0	0	0	0	0	0	0	0
413	1	78	1	53	21.5	1.96	70.04	6.3	1	0	0	0	0	3	1	320	3	4	2	8	34	1	1	17	17	18	1	0	1	0	0	0	0	0	0
414	1	56	1	65	23.88	2.49	86.04	1.7	1	1	0	0	1	3	1	266	1	1	2	0	34	0	0	11	14	15	1	0	0	0	0	0	1	0	0
415	2	58	0	70	29.14	1.79	64.9	2.4	0	1	0	0	1	2	1	257	3	2	2	0	32	0	1	8	7	19	1	0	1	0	0	0	0	0	1
416	1	51	1	70	25.71	3.61	119.87	3.9	0	0	0	0	1	3	1	355	0	0	2	0	32	0	0	10	10	12	1	0	0	0	0	0	0	0	0
417	1	55	1	50	18.37	2.84	96.61	4.9	1	0	0	0	0	3	1	288	1	1	2	0	35	1	0	7	11	13	1	0	1	0	0	0	0	0	0
418	1	59	1	55	19.26	3.19	107.18	2.5	1	0	0	0	1	2	1	285	2	3	2	5	18	0	1	14		19	1	0	0	0	0	0	0	0	0
419	1	53	1	70	24.22	3.28	109.9	5.7	1	0	1	1	1	2	1	403	3	2	2	0	9	0	0	17		26	1	0	1	0	0	0	0	1	1
420	2	59	0	59	23.63	3.57	132	1.1	0	1	0	0	0	1	1	300	1	1	2	0	26	0	0	9		14	1	0	1	0	0	0	0	0	0
421	1	55	1	62	22.23	3.33	111.41	4.3	0	0	0	0	0	2	1	330	3	2	2	0	37	0	1	11	10	12	1	0	0	0	0	0	0	0	0
422	1	70	1	60	26.67	2.94	99.6	1.5	0	0	0	0	1	2	1	305	3	2	2	0	43	0	1	8		11	1	0	1	0	0	0	0	0	0
423	1	55	1	55	20.2	1.44	54.29	1.9	0	0	0	0	1	3	1	277	1	1	2	0	25	0	0	8	7	12	1	0	1	1	0	0	0	0	0
424	1	57	1	72	25.82	2.51	86.6	1.7	0	0	0	0	1	2	1	305	1	2	2	1	13	0	0	12	7	13	1	0	1	0	0	0	0	0	0
425	1	63	0	75	25.95	2.9	86.92	2.4	0	0	0	0	0	2	1	302	1	2	2	2	12	1	0	9	8	13	1	0	0	0	0	0	0	0	0
426	1	53	0	48	18.29	2.28	79.7	3.5	0	0	0	0	1	3	1	239	2	3	2	1	49	0	1	11	5	11	1	0	0	0	0	0	0	0	0
427	2	56	0	50	19.53	2.36	82.12	1	0	0	0	0	1	2	1	265	1	1	2	0	12	0	0	6	6	11	1	0	0	0	0	0	0	0	0
428	2	69	0	50	20.81	1.71	62.49	1.9	0	0	0	0	0	3	1	259	2	1	2	0	28	0	0	10	8	14	1	0	0	0	0	0	0	0	0
429	1	60	1	85	29.41	3	101.45	1.5	0	1	0	0	1	2	1	365	3	2	2	0	11	0	0	11	7	13	1	0	0	0	0	0	0	0	0
430	2	63	0	63.5	24.8	2.05	72.76	0.6	0	0	0	0	0	1	1	277	2	3	2	1	38	0	1	11	9	20	1	0	0	0	0	0	0	0	0
431	1	58	1	45	18.49	1.73	63.09	3.7	1	0	0	0	1	2	1	365	2	1	2	0	19	0	0	10	10	21	1	0	0	0	0	0	0	0	0
432	2	63	0	65	25.71	2.21	77.59	1	0	0	0	0	0	2	1	331	3	2	2	0	42	0	0	8		10	1	0	0	0	0	0	0	0	0
433	1	69	0	71	23.72	2.21	80	2.7	0	0	0	0	0	3	1	233	3	3	2	5	32	1	1	9	9	18	1	0	0	0	0	0	0	0	0
434	1	67	1	68	22.99	2.48	85.74	2.8	0	0	1	1	0	2	1	322	1	1	2	0	23	0	0	14		14	1	0	1	0	0	0	0	0	0
435	1	62	0	60	22.31	2.08	73.66	2.5	0	0	0	0	1	3	1	359	3	2	2	0	15	0	0	10	8	16	1	0	0	0	0	0	0	0	0
436	1	60	0	55	18.59	3.21	112	1.5	0	0	0	0	1	2	1	374	2	1	2	0	43	0	0	13		13	1	0	0	0	0	0	0	0	0
437	1	70	1	60	22.04	2.49	86.04	1.7	1	0	0	0	0	3	1	305	1	3	2	2	51	1	0	12		13	1	0	0	0	0	0	0	0	0
438	1	61	1	60	21.51	2.91	98.73	1.3	0	0	0	0	1	1	1	313	3	2	2	0	34	0	1	12	7	12	1	0	0	0	0	0	0	0	0
439	1	67	1	60	22.04	1.93	69.13	5.3	0	0	0	0	0	2	1	243	1	1	2	0	51	0	0	7	7	12	1	0	0	0	0	0	0	0	0
440	1	58	1	64	23.51	2.56	89.06	2.8	1	0	0	0	1	2	1	335	3	2	2	0	12	0	1	12	13	15	1	0	1	0	0	0	0	0	0
441	1	55	1	73	25.86	2.78	94.8	3.4	1	0	1	1	1	2	1	340	2	3	2	3	41	0	0	13	9	13	1	0	1	0	0	0	0	1	0
442	1	75	1	57	22.27	1.75	63.7	1.8	0	0	0	0	0	1	1	280	2	2	2	0	15	0	0	17	9	17	1	0	0	0	0	0	0	0	0
443	1	54	1	52	17.58	2.46	73.9	3.2	0	0	0	0	1	2	1	335	2	1	2	0	22	0	0	13		14	1	0	1	0	0	0	0	0	0
444	1	59	0	75	24.77	2.82	96.01	0.9	0	0	1	1	0	3	1	287	1	1	2	0	22	0	0	6	4	14	1	0	0	0	0	0	0	0	0
445	2	55	0	45.5	20.22	2.11	74.57	2.2	0	0	1	1	1	1	1	300	2	3	2	1	13	0	0	8	8	14	1	0	0	0	0	0	0	0	0
446	1	72	1	54.2	18.98	2.09	74	5.6	1	1	0	0	0	3	1	303	3	3	2	6	35	1	1	5	4	12	1	0	1	0	0	0	0	0	0
447	2	75	0	46	19.91	1.54	57.35	0.8	0	0	0	0	0	2	1	255	3	3	2	2	23	1	1	9	6	9	1	0	0	0	0	0	0	0	0
448	1	52	1	63	23.14	3.8	125.61	0.8	1	1	0	0	1	3	1	291	1	3	2	4	28	0	0	4	6	10	1	0	0	0	0	0	0	0	0
449	1	55	1	92	28.4	3.72	123.19	0.6	0	0	0	0	0	3	1	274	1	1	2	0	34	0	0	4	6	8	1	0	1	0	0	0	0	0	0
450	1	53	0	70	22.86	3.21	121	0.9	0	0	0	0	1	3	1	302	1	1	2	0	16	0	0	12	10	12	1	0	0	0	0	0	0	0	1
451	1	68	1	66	22.57	2.11	74.57	0.8	0	1	0	0	0	3	1	270	1	1	2	0	25	0	0	13	14	14	1	0	0	0	0	0	0	0	0
452	1	61	1	63	21.05	2.81	95.71	1.2	0	0	0	0	1	3	1	291	0	0	2	1	23	0	0	12	4	12	2	0	0	0	0	0	0	0	0
453	2	65	0	61	22.41	1.35	123.19	1.3	0	0	0	0	1	3	1	217	3	2	2	0	38	0	0	12	14	19	1	0	1	0	0	0	0	0	0
454	1	75	0	45	17.58	1.98	121	1.6	0	0	0	0	0	2	1	263	2	3	2	2	37	1	0	9	16	14	1	0	1	0	0	0	0	0	0
455	1	65	0	75	25.06	2.54	74.57	1.5	0	0	0	0	0	3	1	333	3	3	2	5	27	1	1	7	7	8	1	0	0	0	0	0	0	0	0
456	1	64	0	72	22.72	3.4	105.67	0.8	1	1	0	0	1	3	1	510	2	3	3	3	61	0	0	18	18	49	2	0	1	0	0	0	0	0	1
457	1	63	0	67	22.39	2.61	89.67	0.5	0	0	0	0	1	3	1	373	3	2	2	0	29	1	1	7	8	9	2	0	0	0	0	0	0	0	0
458	1	63	1	77.1	25.91	3.07	103.56	0.2	1	1	0	0	0	3	1	323	1	1	2	0	64	0	0	14	14	14	1	0	1	0	0	0	0	0	0
459	1	64	0	62	20.96	3.1	104.47	1.8	0	0	0	0	0	3	1	275	3	3	2	4	24	0	1	8	8	8	1	0	0	0	0	0	0	0	0
460	2	56	0	48	18.07	1.85	66.72	0.4	0	0	1	1	1	3	1	307	0	0	2	0	61	0	0	8	7	11	1	0	1	0	0	0	0	0	0
461	2	60	0	68	27.94	2.79	83.68	2.8	0	0	1	1	0	2	1	332	3	2	2	0	21	0	0	19	16	19	1	0	1	0	0	0	0	0	0
462	1	48	1	72	24.34	3.36	112.32	0.8	0	0	1	1	0	3	1	397	3	3	2	6	53	0	1	15	15	16	2	0	1	1	0	0	0	0	0
463	2	59	0	45	16.53	2.54	87.55	1.8	0	0	0	0	1	2	1	250	0	3	2	1	29	0	0	9	9	12	1	0	1	0	0	0	0	0	1
464	1	58	1	57	20.94	2.88	97.82	2.8	0	1	0	0	1	3	1	473	1	4	2	7	31	0	0	10	8	11	2	0	1	0	0	0	0	0	0
465	1	62	0	85	26.83	2.86	97.22	10.4	0	0	0	0	0	3	1	370	3	2	2	0	30	1	1	14	16	16	2	0	1	0	0	0	0	0	0
466	1	59	0	65	23.03	2.94	112	3	1	0	1	1	1	2	1	290	2	3	2	1	22	0	0	11	11	11	1	0	1	0	0	0	0	0	0
467	1	57	0	68	25.59	3.28	109.9	1	0	0	0	0	0	3	1	288	1	1	2	0	22	0	0	9	9	10	2	0	0	0	0	0	0	1	0
468	1	54	1	60	21.77	3.14	105.67	1	0	0	0	0	0	3	1	240	2	3	2	1	22	0	0	6	6	11	1	0	0	0	0	0	0	0	0
469	1	52	1	66	23.38	3.17	106.58	1	1	0	0	0	0	3	1	320	3	2	2	0	17	1	0	7	8	9	1	0	0	0	0	0	0	0	0
470	1	56	1	60	21.26	2.84	96.61	0.7	0	0	0	0	1	2	1	293	0	0	2	0	33	0	0	10	10	11	2	0	1	0	0	0	0	0	0
471	1	62	0	52	17.18	2.84	96.61	1	0	0	0	0	1	2	1	260	3	2	2	0	28	0	1	7	6	11	1	0	0	0	0	0	0	0	0
472	1	52	1	63	23.14	1.46	132	0.8	1	0	1	1	0	3	1	365	3	3	2	2	16	1	1	8	9	9	1	0	0	0	0	0	0	0	0
473	1	58	1	84	26.81	3.54	117.75	1.1	1	1	0	0	1	3	1	320	0	0	2	0	33	0	0	11	8	11	1	0	0	0	0	0	0	0	0
474	1	52	1	70	24.22	4.19	137.38	0.8	0	0	0	0	1	2	1	364	3	2	2	0	35	0	0	10		10	1	0	0	0	0	0	0	0	0
475	1	69	1	72	24.34	4.32	94	0.8	0	0	0	0	0	1	1	270	1	1	2	0	36	0	0	5	4	26	1	0	1	0	0	0	0	0	0
476	1	70	1	75	25.95	2.04	72.45	0.9	0	1	1	1	0	3	1	335	1	1	2	0	29	0	0	10	10	12	1	0	1	0	0	0	0	0	0
477	1	65	0	41	16.02	2.24	78.5	0.8	0	0	0	0	1	2	1	260	2	3	2	1	39	0	0	10		15	1	0	1	0	0	0	0	0	0
478	1	52	1	66	22.84	3.21	107.79	1	1	0	0	0	1	3	1	315	1	1	2	0	21	0	0	10	9	10	1	0	0	0	0	0	0	0	0
479	1	54	0	70	24.22	3.64	120.77	2	1	0	0	0	1	3	1	365	1	1	2	0	23	0	0	9	5	17	1	0	0	0	0	0	0	0	0
480	1	58	1	70	24.22	2.36	82.12	2.7	0	1	0	0	1	2	1	427	3	2	2	0	35	0	0	21	20	24	1	0	1	0	0	0	0	0	0
481	1	61	1	50	19.53	2.44	84.53	4.9	0	0	0	0	0	2	1	345	3	2	2	0	16	0	0	14	12	16	1	0	1	0	0	0	0	0	1
482	1	59	0	60	22.04	2.86	97.22	3.4	0	0	0	0	1	3	1	298	0	0	2	0	12	0	0	7	6	11	1	0	0	0	0	0	0	0	0
483	1	64	0	58	21.3	2.62	89.97	3.6	0	0	0	0	1	3	1	284	3	2	2	0	29	0	1	12	5	15	1	0	0	0	0	0	0	0	0
484	1	52	0	56	19.84	3.94	129.83	3.3	1	0	0	0	1	3	1	328	2	3	2	1	55	0	0	10	7	13	1	0	0	0	0	0	0	0	0
485	1	65	1	46	16.49	1.93	69.13	2.7	0	0	1	1	1	3	1	310	3	3	2	3	35	0	0	13	4	13	1	0	0	0	0	0	0	0	0
486	1	57	1	54	21.09	2.95	99.94	2.1	0	0	0	0	1	3	1	435	3	3	2	6	28	1	1	12	7	16	1	0	1	1	0	0	0	0	0
487	1	73	0	56	21.08	2.05	72.76	4.4	0	0	0	0	0	2	1	310	3	2	2	0	10	0	0	12	5	12	1	0	0	0	0	0	0	0	0
488	1	73	1	80	26.73	2.89	98.12	1.8	0	0	0	0	1	3	1	413	1	1	2	0	40	0	0	9	6	11	1	0	0	0	0	0	0	0	0
489	1	54	1	60	21.51	2.68	91.78	1.6	1	0	0	0	1	2	1	367	1	1	2	0	25	0	0	9	7	16	1	0	1	0	0	0	0	0	0
490	1	65	1	55	20.7	2.71	92.69	2.6	0	1	0	0	0	2	1	355	1	1	2	0	30	0	0	8	4	8	1	0	0	0	0	0	0	0	0
491	1	77	1	75	25.95	1.62	59.77	2.4	1	0	0	0	1	2	1	582	2	3	3	6	65	0	0	8	10	12	2	0	0	0	0	0	0	1	0
492	1	60	1	64	20.9	2.99	101.14	0.4	0	0	0	0	1	3	1	407	1	3	2	2	31	0	0	5	4	10	1	0	0	0	0	0	0	0	0
493	1	55	1	75	25.95	3.3	110.51	1.4	1	1	0	0	0	3	1	334	2	2	2	0	61	0	0	7	6	8	1	0	0	0	0	0	0	0	1
494	1	67	0	50	19.53	3.21	86	2.9	0	0	0	0	1	2	1	367	1	3	2	1	20	0	0	7	3	7	1	0	0	0	0	0	0	0	0
495	1	67	1	56.5	20.26	2.2	77.29	4.5	1	1	0	0	1	3	2	291	3	2	2	0	11	1	0	25	3	25	1	0	1	0	0	0	0	0	0
496	1	74	0	65	23.88	1.35	69	2.7	0	1	0	0	1	3	2	458	2	1	2	0	20	0	1	11	4	11	1	0	0	0	0	0	0	0	0
497	1	70	0	60.5	24.39	2.69	92.08	1.2	0	0	0	0	0	3	1	410	3	3	3	1	41	0	0	7	5	7	1	0	0	0	0	0	0	0	0
498	1	51	1	76	23.99	3.23	108.39	4.7	0	0	0	0	1	3	2	475	3	3	2	1	28	0	0	6	3	7	2	0	0	0	0	0	0	0	0
499	1	61	0	75	25.65	2.42	83.93	2.2	0	0	0	0	1	2	1	399	3	2	2	0	28	0	0	7	3	7	2	0	0	0	0	0	0	0	0
500	1	47	1	60	21.26	3.56	118.36	2.1	0	1	0	0	0	3	1	348	1	1	2	0	35	0	0	8	5	8	2	0	1	0	0	0	0	0	0
501	1	59	1	80	24.69	3.94	130.74	1.9	0	0	0	0	1	2	1	455	1	3	3	1	70	0	0	9	6	11	1	0	0	0	0	0	0	0	0
502	1	58	1	59	21.67	1.12	79	4	0	0	0	0	1	2	1	355	1	1	2	0	41	0	0	11	4	11	1	0	0	0	0	0	0	0	0
503	1	53	1	60	22.04	3.13	105.37	2.5	0	0	1	1	1	2	1	445	2	3	2	2	29	0	0	9	5	9	1	0	0	0	0	0	0	0	0
504	1	66	0	55	20.7	2.97	100.54	1.7	0	1	0	0	1	3	1	256	1	3	2	3	47	0	0	5	5	8	1	0	0	0	0	0	0	0	0
505	1	57	0	68.5	23.15	3.01	101.75	3.1	0	0	1	1	1	2	2	370	3	3	2	1	29	1	0	42	9	42	1	0	1	0	0	0	0	0	1
506	1	58	0	66	21.55	1.69	105.37	1.1	1	0	0	0	1	3	1	361	0	0	2	0	25	0	0	6	4	7	2	0	0	0	0	0	0	0	0
507	1	70	1	68	24.09	2.39	100.54	1.7	0	0	0	0	1	3	1	370	1	1	2	0	27	0	0	22	6	28	1	0	1	0	0	0	1	0	0
508	1	56	1	60	22.04	3.64	120.77	1.6	0	1	1	1	1	3	2	430	3	4	2	17	44	1	1	6	4	23	1	0	0	0	0	0	0	0	0
509	1	67	1	60	24.97	3.21	80.31	1.6	0	0	0	0	0	2	1	410	1	1	2	0	26	0	0	8	2	8	1	0	0	0	0	0	0	1	0
510	2	65	0	61	21.61	2.3	80.31	2.1	0	1	0	0	0	1	1	415	1	1	2	0	37	0	0	7	2	7	2	0	0	0	0	0	0	0	0
511	2	64	0	54	23.37	1.93	69.13	1.5	0	0	0	0	1	1	1	415	0	0	2	0	28	0	0	9	9	10	1	0	1	0	0	0	0	0	0
512	1	73	1	50	17.93	2.76	94.2	4.2	0	0	0	0	0	3	1	410	3	3	2	1	45	1	1	9	2	10	2	0	1	0	0	0	0	0	0
513	1	53	1	81	25.56	3.24	89	1.8	1	1	0	0	1	3	1	427	3	3	2	5	27	1	1	9	3	9	1	0	0	0	0	0	0	0	0
514	1	65	1	74	23.36	3.46	115.34	1.5	0	1	0	0	1	3	1	299	3	2	2	0	24	0	0	7	4	7	2	0	0	0	0	0	0	0	0
515	1	72	0	74	24.16	2.55	87.86	4	0	1	0	0	0	3	1	335	1	2	2	1	35	1	0	8	8	8	1	0	0	0	0	0	0	0	0
516	1	67	1	60	20.76	2.21	100	4.8	1	1	0	0	0	2	1	346	3	3	3	4	52	1	1	8	4	8	2	0	0	0	0	0	0	0	0
517	1	64	1	69	25.34	2.66	91.18	3.2	0	1	0	0	1	3	1	460	3	4	2	14	29	1	1	8	7	8	1	0	0	0	0	0	0	0	0
518	1	57	1	65	22.76	2.61	89.67	1.8	0	0	1	1	1	2	1	361	3	2	2	0	25	0	0	6	4	17	2	0	0	0	0	0	0	0	0
519	1	63	1	65	21.22	3.3	110.51	2.1	1	0	0	0	1	3	1	337	2	1	2	0	34	0	0	6	4	8	2	0	0	0	0	0	0	0	0
520	1	64	1	53	18.56	3.65	121.08	1.4	1	0	0	0	0	3	1	315	1	1	2	0	29	0	0	6	3	9	2	0	0	0	0	0	0	0	0
521	1	54	0	66	23.38	3.47	121	1.6	0	0	0	0	0	3	1	437	1	2	2	2	18	1	0	8	4	8	1	0	0	0	0	0	0	0	0
522	1	67	1	62	20.96	2.44	84.53	2.8	1	1	0	0	1	3	1	472	3	3	2	1	40	0	0	8	6	9	2	0	0	0	0	0	0	0	1
523	1	62	0	60	23.44	3.79	77	2.8	0	0	0	0	1	3	1	330	3	3	2	3	46	1	1	8	5	8	1	0	0	0	0	0	0	0	0
524	1	54	0	47	17.69	2.43	84.23	1.4	1	0	0	0	1	3	1	374	3	3	2	2	47	0	0	6	3	6	1	0	0	0	0	0	0	0	0
525	1	81	1	60	20.05	1.31	50.41	2.6	0	0	0	0	0	2	1	313	1	1	2	0	42	0	0	12	2	12	1	0	0	0	0	0	0	0	0
526	1	59	0	55.5	18.98	3.14	105.67	0.9	0	1	1	1	1	3	1	362	0	0	2	0	34	0	0	7	3	12	1	0	0	0	0	0	0	0	0
527	1	50	0	61	21.11	3.65	121.08	1.2	0	0	0	0	1	3	1	315	3	2	2	0	51	1	1	8	2	11	2	0	0	0	0	0	0	0	0
528	1	54	0	58	20.55	3.48	115.94	3.1	1	0	0	0	1	2	1	352	3	3	2	1	55	0	0	30	9	29	2	0	1	0	0	1	1	0	1
529	1	62	1	65	23.31	3.06	103.26	2.6	0	0	0	0	1	2	1	321	0	0	2	0	34	0	0	11	3	13	2	0	0	0	0	0	0	0	0
530	1	65	1	49	19.14	2.35	100.24	4.7	0	0	0	0	0	3	1	264	3	2	2	0	25	0	1	7	3	8	2	0	0	0	0	0	0	1	0
531	2	69	0	54	22.77	2.45	84.84	1	0	0	0	0	1	2	1	382	2	1	2	0	31	1	0	3	3	8	2	0	0	0	0	0	0	0	0
532	1	55	0	65	23.88	2.96	100.24	1.9	0	0	0	0	1	1	1	465	2	1	2	0	36	0	1	8	3	8	2	0	0	0	0	0	0	0	0
533	1	52	1	69	24.45	3.42	114.13	4.9	1	0	0	0	0	3	1	319	1	1	2	0	25	0	0	8	3	8	1	0	0	0	0	0	0	0	0
534	2	70	0	57	22.83	1.97	70.34	1.1	0	0	0	0	1	2	1	385	2	1	2	0	35	0	0	8	5	8	2	0	0	0	0	0	0	0	0
535	1	64	0	70	23.66	3.24	108.69	9.7	0	1	0	0	1	2	1	390	3	3	3	4	24	0	0	8	5	8	2	0	0	0	0	0	0	0	0
536	1	74	0	70	24.22	2.61	89.67	3.1	0	0	0	0	1	2	1	347	2	1	2	0	35	0	0	8	2	8	1	0	0	1	0	0	0	0	0
537	1	52	1	47.5	16.83	3.4	101.91	2.1	1	0	0	0	1	3	1	411	2	1	2	0	25	0	0	9	3	14	1	0	0	0	0	0	0	0	0
538	1	67	0	86	28.08	3.21	107.79	0.4	0	1	0	0	0	2	1	330	1	2	2	1	56	0	0	4	3	7	1	0	0	0	0	0	0	0	0
539	1	64	0	68	24.09	2.87	97.52	0.5	0	1	0	0	1	3	2	405	1	3	2	1	18	0	0	9	6	10	2	0	0	0	0	0	0	0	0
540	1	70	1	70	24.8	1.61	59.47	2.3	0	0	0	0	0	3	1	465	1	1	2	0	23	0	0	64	7	90	1	0	1	0	0	0	0	0	1
541	1	55	1	84	27.43	1.48	79	0.9	0	1	0	0	1	3	1	451	3	3	3	4	68	1	1	5	6	7	1	0	0	0	0	0	0	0	0
542	1	67	0	50	19.53	3.05	102.96	4.2	0	0	0	0	1	3	2	298	3	3	2	6	19	0	1	8	4	8	1	0	0	0	0	0	0	0	0
543	2	55	0	61	23.83	2.77	94.5	1.4	0	1	0	0	0	3	1	293	1	1	2	0	30	0	0	4	4	7	1	0	0	0	0	0	0	0	0
544	1	65	0	48	19.98	2.58	88.76	6.9	0	0	0	0	0	3	1	351	3	3	2	2	31	0	0	7	4	7	1	0	0	0	0	0	0	0	0
545	1	60	0	65	22.23	2.91	98.73	10.1	0	0	0	0	0	2	1	337	1	1	2	0	21	0	0	7	4	7	2	0	0	0	0	0	0	0	0
546	2	65	1	55	22.03	2.24	78.49	1.4	0	0	0	0	0	3	1	325	2	2	2	0	43	0	1	9	5	9	1	0	0	0	0	0	0	0	0
547	1	63	1	44	16.56	2.38	82.72	1.1	1	0	0	0	1	3	1	495	3	2	2	0	24	1	1	6	3	8	1	0	0	0	0	0	0	0	0
548	1	67	1	60	20.52	2.52	86.95	1.7	1	0	0	0	1	3	1	373	2	1	2	0	36	0	0	8	4	8	2	0	0	0	0	0	0	0	0
549	2	67	0	51	18.73	2.53	87.25	2.1	0	0	0	0	0	3	1	279	2	3	2	1	45	0	0	5	4	7	1	0	0	0	0	0	0	0	0
550	1	54	1	65	23.88	3.29	110.2	1.6	0	0	0	0	1	3	1	385	1	3	2	1	26	0	0	9	9	9	1	0	0	0	0	0	0	0	0
551	2	77	0	63.5	27.13	2.04	72.45	2.8	0	1	0	0	0	3	1	415	3	3	3	4	47	0	1	10	6	15	2	0	0	0	0	0	0	1	0
552	1	47	0	60	18.52	2.1	89	2.6	0	0	0	0	1	3	1	451	2	3	2	2	68	0	0	7		13	1	0	0	0	0	0	0	0	0
553	2	58	0	46	19.15	1.87	67.32	1.1	0	0	0	0	1	3	1	288	2	1	2	0	26	0	0	7	4	8	1	0	0	0	0	0	0	0	0
554	1	63	1	64	23.23	3.04	102.65	1.3	1	0	0	0	1	2	1	401	0	0	3	0	29	0	0	6	4	11	1	0	1	0	0	0	0	0	0
555	1	54	1	50	19.53	2.83	96.31	1.5	0	0	0	0	1	2	1	498	2	1	3	0	52	0	1	7	7	10	1	0	0	0	0	0	0	0	0
556	1	53	1	62	22.77	1.97	102	2.8	0	0	0	0	0	2	1	335	1	1	2	0	23	0	0	7	4	22	1	0	0	0	0	0	0	0	0
557	1	53	0	54	21.09	2.36	82.12	2.5	1	0	0	0	0	2	1	298	3	2	2	0	19	1	1	7	4	9	1	0	1	0	0	0	0	0	0
558	1	71	1	58	21.3	2.9	98.43	2.1	0	0	0	0	0	3	1	234	1	1	2	0	27	0	0	7	3	8	1	0	0	0	0	0	0	0	0
559	1	66	1	70	24.8	2.64	90.57	2.4	0	1	0	0	0	3	1	383	1	1	2	0	33	0	0	14	7	21	1	0	1	0	0	1	0	0	0
560	1	57	1	49	16.56	3.22	108.09	2.5	1	0	0	0	1	3	1	302	2	1	2	0	39	0	0	7	4	7	1	0	0	0	0	0	0	0	0
561	2	67	0	54.5	21.29	1.84	66.41	4.4	0	1	0	0	1	1	1	440	3	2	2	0	24	0	1	8	4	9	1	0	0	0	0	0	0	0	0
562	1	60	1	49	18.44	1.85	94	2.2	1	0	0	0	0	3	1	353	3	2	2	2	25	0	1	8	2	9	1	0	0	0	0	0	0	0	0
563	1	63	1	67	22.65	2.66	57	5.2	1	0	0	0	0	3	1	366	1	1	2	0	39	1	1	10	8	17	1	0	1	0	0	0	0	0	0
564	1	59	0	67.5	22.04	2.99	101.14	1.9	0	0	0	0	1	2	1	390	1	3	2	1	46	0	0	7	2	10	1	0	0	0	0	0	0	0	0
565	2	73	0	49	23.31	1.4	53.13	2.4	0	1	0	0	1	2	1	363	1	1	3	0	26	0	0	7	6	9	1	0	0	0	0	0	0	0	0
566	1	67	1	68	24.09	2.96	100.24	2.2	0	0	0	0	1	2	1	421	1	3	2	2	51	0	0	15	15	22	2	0	1	0	0	0	0	0	0
567	1	69	0	73	25.26	2.31	80.61	1.5	0	1	1	1	0	3	1	471	1	1	2	0	32	0	0	11	8	11	1	0	0	0	0	0	0	0	0
568	1	70	0	53	19.23	2.22	77.89	2.8	0	0	0	0	0	1	1	335	1	1	2	0	43	0	0	9	4	17	2	0	1	0	0	0	0	0	0
569	1	61	1	68	21.95	3.09	104.16	2.2	0	0	0	0	0	2	1	576	1	1	2	0	25	0	0	7	4	14	1	0	0	0	0	0	0	0	0
570	1	52	1	60	20.76	2.54	87.55	5.5	1	1	0	0	1	2	1	370	2	3	2	1	54	0	0	6	3	15	1	0	1	0	0	0	0	0	0
571	1	64	1	51	20.43	1.98	111	2.6	0	0	0	0	1	2	1	397	3	3	3	5	83	1	0	10	6	10	1	0	0	0	0	0	0	0	0
572	1	68	1	67.5	26.37	2.09	73.96	5.2	1	1	0	0	1	2	1	340	3	2	2	0	49	0	1	6	4	6	2	0	0	0	0	0	0	0	0
573	2	70	1	49	20.13	2.14	75.47	1.2	0	1	0	0	0	2	1	321	3	2	2	0	17	0	1	19	4	21	1	0	1	0	0	0	0	0	0
574	2	80	0	55	19.26	3.21	87	2.4	0	0	1	1	0	2	1	390	1	1	2	0	27	0	0	8	4	8	2	0	0	0	0	0	0	0	0
575	1	67	0	63	21.55	2.18	76.68	38	1	0	0	0	1	2	2	365	3	3	3	4	28	1	1	8	4	9	2	0	1	0	0	0	0	1	0
576	1	63	1	48	19.23	2.49	86.04	3.7	0	0	0	0	1	2	1	356	2	3	2	5	69	0	0	8	2	9	1	0	0	0	0	0	0	0	0
577	1	54	0	70	26.35	3.02	102.05	1.5	1	0	0	0	1	3	1	359	1	3	3	5	67	0	0	7	4	11	1	0	0	0	0	0	0	0	0
578	1	66	1	45	18.73	2.89	98.12	4.4	1	0	0	0	0	3	1	360	2	3	3	3	55	0	0	8	5	11	1	0	0	0	0	0	0	0	0
579	2	51	0	51	23.28	1.76	64	2.1	0	0	0	0	1	2	1	310	3	3	2	3	34	1	1	6	4	11	1	0	0	0	0	0	0	0	0
580	1	63	1	60	23.15	2.1	74.27	2.1	0	0	0	0	0	3	1	368	2	2	2	0	36	0	0	5	2	9	1	0	0	0	0	0	0	0	0
581	1	60	1	50	18.37	1.83	66.11	1.3	0	0	0	0	1	3	2	393	0	0	2	0	25	0	0	8	4	10	1	0	0	0	0	0	0	0	0
582	1	67	0	70	24.8	2.67	91.48	0.9	1	1	0	0	0	2	1	381	1	1	2	0	33	0	0	10	4	31	1	0	0	0	0	0	0	0	0
583	1	63	1	51	17.65	2.91	98.73	1.6	1	0	0	0	0	3	1	353	2	3	3	1	48	0	0	58	38	41	1	0	1	0	0	0	0	0	1
584	1	68	1	66	22.57	2.33	81.21	6.5	1	0	0	0	1	3	1	365	1	3	3	1	52	0	0	10	6	12	1	0	0	0	0	0	0	0	0
585	1	56	0	46	15.92	2.73	82.04	3.3	0	1	0	0	1	3	1	282	3	2	2	2	30	1	1	8	5	8	1	0	0	0	0	0	0	0	0
586	1	75	0	65	23.59	2.45	84.84	1.1	1	0	0	0	0	3	1	335	1	1	2	0	22	0	0	4	4	7	2	0	0	0	0	0	0	0	0
587	2	64	0	54	22.48	2.17	76.38	3.6	0	0	1	1	0	2	1	315	2	3	2	1	72	1	1	9	4	9	1	0	0	0	0	0	0	0	0
588	1	60	1	56	19.38	2.74	82.11	4.4	1	0	0	0	1	3	1	340	0	0	3	0	50	0	0	6	6	7	1	0	0	0	0	0	0	0	0
589	1	67	0	70	22.86	2.91	98.73	1.8	0	0	1	1	1	3	1	285	1	1	2	0	31	0	0	13	4	14	2	0	1	0	0	0	0	0	0
590	2	65	0	53.5	20.9	1.91	57.37	2.1	0	0	0	0	1	2	1	290	2	1	2	0	50	0	0	5	4	10	1	0	1	0	0	0	0	0	0
591	1	64	1	55	21.48	2.64	73.69	1.5	0	0	0	0	1	3	1	305	3	3	3	3	42	1	1	8	6	8	1	0	0	0	0	0	0	0	0
592	1	59	1	75	25.06	2.94	88.19	1.6	1	1	0	0	1	3	1	254	2	1	2	0	29	0	0	12	5	13	1	0	0	0	0	0	0	0	0
593	2	62	0	55	24.44	2.54	87.55	1	0	1	1	1	0	2	1	361	3	3	3	1	36	1	0	12	4	13	2	0	0	1	0	0	0	0	0
594	1	78	1	60	20.05	2.15	75.78	2.9	0	0	1	1	0	3	1	403	2	3	3	5	60	0	0	5	4	7	2	0	0	0	0	0	0	0	0
595	1	64	1	68	23.26	3.23	85	6	0	0	0	0	0	3	1	387	3	2	2	0	35	0	1	5	4	9	1	0	0	0	0	0	0	0	0
596	1	57	1	75	25.35	3.29	110.2	6.3	0	0	0	0	0	3	1	344	3	3	2	2	27	0	0	8	4	8	2	0	0	0	0	0	0	0	0
597	2	54	0	56	23.01	2.07	73.36	1.1	0	0	0	0	0	2	1	415	3	3	2	2	33	1	1	8	6	10	2	0	0	0	0	0	0	0	0
598	1	69	1	60	20.28	1.52	56.75	3.5	0	0	0	0	0	3	1	325	0	0	2	0	29	0	0	8	5	11	2	0	0	0	0	0	0	0	0
599	1	59	1	65	22.23	2.74	82.06	6.2	0	0	0	0	1	2	1	374	1	3	3	1	91	0	0	7	5	7	1	0	0	0	0	0	0	0	0
600	1	71	1	50	18.82	1.03	93	1.2	0	0	0	0	0	3	1	245	3	2	2	0	33	0	1	7	3	7	2	0	0	0	0	0	0	0	0
601	1	72	1	69	25.97	1.66	49.7	4.7	0	1	0	0	1	3	1	354	0	0	2	0	42	0	0	7	4	7	2	0	0	0	0	0	0	0	0
602	1	59	1	50	17.3	2.54	87.55	2.3	1	0	0	0	0	3	1	295	3	2	2	0	46	0	1	6	6	8	1	0	0	0	0	0	0	0	0
603	2	53	1	40	17.78	1.56	46.84	3.6	0	0	0	0	1	3	1	355	2	1	2	0	47	0	0	9	5	10	1	0	1	0	0	0	0	0	0
604	1	61	1	57.5	20.37	3.08	103.86	1.7	1	0	0	0	0	3	1	286	3	3	2	5	37	0	1	7	3	9	1	0	0	0	0	0	0	0	0
605	1	53	0	61	22.41	1.74	92	1	0	0	0	0	0	3	1	277	1	1	2	0	36	0	0	7	5	7	2	0	0	0	0	0	0	0	0
606	1	56	1	57.5	20.37	3.64	120.77	1	1	0	0	0	1	3	2	365	3	3	2	1	35	1	0	5	5	7	2	0	0	0	0	0	0	0	0
607	1	56	1	45	16.94	3.1	104.47	2.3	1	0	0	0	1	3	1	360	3	3	3	1	48	0	0	4	4	7	1	0	0	0	0	0	0	0	0
608	1	58	1	54.5	21.83	2.39	83.02	2.7	0	0	0	0	0	3	1	352	1	1	2	0	57	1	0	7	4	7	2	0	0	0	0	0	0	0	0
609	1	76	0	59	21.67	2.88	86.32	3.4	0	0	0	0	1	2	1	350	0	0	2	0	47	0	0	4	3	6	2	0	1	0	0	0	0	0	0
610	1	58	0	69	23.88	2.55	87.86	0.8	0	0	0	0	1	3	1	353	3	3	2	2	22	1	1	3	3	7	1	0	1	0	0	0	0	0	0
611	2	73	0	58	24.14	2.06	73.06	2.9	0	0	0	0	0	2	1	290	3	2	2	0	30	0	1	8	4	8	2	0	0	0	0	0	0	0	0
612	1	52	1	80	26.12	4.22	138.29	2.5	1	0	0	0	0	3	1	312	1	2	2	1	29	0	0	8	4	8	2	0	0	0	0	0	0	0	0
613	2	68	0	47	18.59	2.52	86.95	0.9	0	1	0	0	1	3	1	318	3	3	2	3	27	0	0	5	3	6	1	0	0	0	0	0	0	0	0
614	2	55	0	50	21.64	2.13	63.82	1.6	0	0	0	0	0	2	1	337	3	2	2	0	44	0	1	4	4	9	1	0	0	0	0	0	0	0	0
615	1	55	1	60	20.52	2.97	100.54	2.5	0	0	0	0	1	2	1	345	3	3	2	4	47	1	1	5	5	10	2	0	0	0	0	0	0	0	0
616	1	73	0	47	19.82	1.89	67.92	1.4	0	0	0	0	0	2	1	326	1	1	2	0	32	0	0	8	2	8	2	0	0	0	0	0	0	0	0
617	2	70	0	66	28.57	2.42	83.93	1.6	0	1	0	0	0	3	1	394	1	2	2	1	76	0	0	7	3	7	1	0	0	0	0	0	0	0	0
618	1	78	0	53	19.47	2.52	86.95	2	0	1	1	1	0	3	1	285	1	2	2	2	33	0	0	5	4	10	2	0	0	0	0	0	0	0	0
619	2	59	0	46	23.47	1.78	64.6	7.9	0	1	0	0	1	1	1	300	3	2	2	0	32	0	0	7	5	7	1	0	0	0	0	0	0	0	0
620	1	53	1	65	21.97	2.97	100.54	3.2	0	0	0	0	1	3	2	361	3	4	2	7	33	0	0	7	5	7	2	0	0	0	0	0	0	0	0
621	1	62	1	52	19.1	2.13	63.86	3.7	0	0	0	0	1	3	1	378	1	1	2	0	38	0	0	4	2	9	2	0	0	0	0	0	0	0	0
622	1	54	1	66	23.38	2.91	98.73	2.5	1	1	0	0	0	3	1	282	1	1	2	0	32	0	0	8	4	9	1	0	1	0	0	0	0	0	0
623	1	60	1	65	22.49	3.04	102.65	3.7	1	0	0	0	1	2	1	306	0	0	2	0	32	0	0	5	5	7	1	0	0	0	0	0	0	0	0
624	1	64	1	83	25.62	3.5	103	1.9	0	0	0	0	0	3	1	385	3	3	3	2	60	0	0	5	8	8	1	0	0	0	0	0	0	0	0
625	1	60	1	54	18.69	1.88	56.4	3.3	0	0	0	0	0	3	1	301	3	2	2	0	53	0	1	9		9	1	0	1	0	0	0	0	0	1
626	1	68	1	42.5	15.24	2.4	83.33	5.9	0	0	0	0	0	2	1	495	3	2	2	0	15	0	1	8	7	13	1	0	1	0	0	0	0	0	0
627	2	67	0	45	17.8	2.11	63.3	1.9	0	0	0	0	1	1	1	376	0	0	2	0	70	0	0	8	4	8	1	0	0	0	0	0	0	0	0
628	1	66	1	60	20.28	3.14	94.28	1	0	0	0	0	1	3	1	304	2	3	2	1	25	0	0	7	3	7	1	0	0	0	0	0	0	0	0
629	1	75	1	63	21.05	3.43	102.99	0.8	0	0	0	0	0	3	1	319	3	2	2	0	39	0	1	4	5	9	1	0	0	0	0	0	0	0	0
630	2	58	0	60	23.44	2.46	73.88	1.1	0	0	0	0	1	2	1	306	3	3	2	4	17	1	1	5	4	8	1	0	0	0	0	0	0	0	0
631	1	64	0	65	23.88	2.2	77.29	3.8	1	0	0	0	1	3	1	358	0	0	3	0	71	0	0	7	4	7	2	0	0	0	0	0	0	0	0
632	2	61	1	48	18.75	2.6	77.92	0.8	0	0	0	0	1	2	1	347	2	1	2	0	47	0	0	7	3	7	2	0	0	0	0	0	0	0	0
633	2	71	0	47	20.89	1.73	52.02	2.1	0	0	1	1	1	2	1	352	1	1	3	0	58	0	0	6	6	18	1	0	0	0	0	0	0	0	0
634	2	74	0	65	28.89	2.3	98	3.6	0	0	0	0	1	2	1	418	0	0	2	0	32	0	0	6	3	7	1	0	0	0	0	0	0	0	0
635	1	50	1	60	20.76	3.49	104.65	2.5	1	0	0	0	1	3	1	368	0	0	2	0	31	0	0	4	3	8	1	0	0	0	0	0	0	0	0
636	2	66	0	46	21	1.67	78	1	0	1	0	0	1	1	1	288	0	0	2	0	24	0	0	7	2	8	1	0	0	0	0	0	0	0	0
637	1	51	1	60	20.52	3.33	111.41	4.4	1	0	0	0	1	3	1	310	3	3	2	2	33	1	1	3	2	7	1	0	0	0	0	0	0	0	0
638	1	56	1	70	23.66	3.66	121.38	3	0	0	0	0	0	2	1	442	1	1	3	0	44	0	0	9	6	9	1	0	0	0	0	0	1	0	0
639	1	54	1	70	24.22	2.98	89.28	2.6	0	0	0	0	1	3	1	409	3	4	2	11	63	1	1	5	5	6	1	0	0	0	0	0	0	0	0
640	1	70	0	55	19.96	1.51	56.45	14.2	0	0	0	0	1	2	1	400	1	1	2	0	23	0	0	4	3	18	1	0	0	0	0	0	0	0	0
641	2	52	0	69	26.29	2.33	69.81	2	0	0	0	0	0	3	1	318	1	1	2	0	24	0	0	5	5	7	1	0	0	0	0	0	0	1	0
642	2	67	0	58	22.66	1.6	75	1.6	0	0	0	0	1	2	1	357	3	3	3	2	52	1	1	4	4	9	2	0	0	0	0	0	0	0	0
643	1	63	0	75	23.94	3.63	120.17	1.5	0	0	0	0	1	3	1	414	0	0	2	0	31	0	0	5	5	8	2	0	0	0	0	0	0	0	0
644	2	65	1	60	24.97	2.05	72.76	1	0	0	0	0	0	2	1	319	1	1	2	0	23	1	0	6	4	8	1	0	0	0	0	0	0	0	0
645	1	66	1	60	24.19	3.01	101.75	6.9	0	0	0	0	0	1	1	424	1	1	2	0	40	0	0	10	8	11	2	0	0	0	0	0	0	0	0
646	1	57	0	63	21.3	2.49	74.65	3.8	0	0	0	0	1	3	1	275	1	1	2	0	33	0	0	9	3	9	1	0	0	0	0	0	0	0	0
647	1	64	1	55	21.48	1.52	56.75	3.9	0	0	0	0	0	2	1	322	3	3	3	3	33	1	1	10	10	11	1	0	0	0	0	0	0	0	0
648	1	45	1	62	21.45	3.69	110.56	8.2	0	0	0	0	0	3	1	265	1	2	2	1	29	1	0	4	4	7	1	0	1	0	0	0	0	0	0
649	1	62	1	50	20.81	3.06	103.26	5	0	0	0	0	1	2	1	325	0	0	2	0	26	0	0	4	3	10	1	0	0	0	0	0	0	0	0
650	1	70	0	65	22.49	3.32	111.11	6	0	1	1	1	1	2	1	344	1	1	2	0	29	0	0	4	5	7	1	0	0	0	0	0	0	0	0
651	1	66	1	65	23.03	1.09	93	3	0	0	0	0	0	3	1	362	1	1	2	0	40	0	0	5	3	13	2	0	0	0	0	0	0	0	0
652	1	64	1	58	21.83	3.42	114.13	4.8	0	0	0	0	1	3	1	302	1	1	2	0	21	1	0	3	5	7	2	0	0	0	0	0	0	0	0
653	1	65	0	49	18	2.77	83.04	6.3	1	0	0	0	0	3	1	330	3	3	3	3	51	0	1	20	32	27	2	0	0	0	0	0	0	0	0
654	1	75	1	50	19.29	2.52	86.95	5.3	1	0	0	0	1	3	1	499	3	3	2	1	31	1	1	9	4	9	1	0	0	0	0	0	0	0	0
655	2	68	1	46.5	18.63	2.24	99	0.9	0	0	0	0	0	3	1	330	3	3	3	2	36	0	0	6	4	12	1	0	0	0	0	0	0	0	0
656	1	53	1	56	21.88	3.12	105.07	5.2	0	1	0	0	0	2	1	275	1	1	2	0	42	0	0	4	3	7	1	0	0	0	0	0	0	0	0
657	2	69	0	53	22.06	1.82	54.53	1.4	0	0	0	0	1	2	1	377	2	3	2	2	53	0	0	6	3	7	1	0	0	0	0	0	0	0	0
658	1	68	1	73	26.18	2.33	81.21	3.6	0	0	0	0	1	2	1	398	1	3	3	1	45	0	0	4	3	13	1	0	0	0	0	0	0	0	0
659	2	54	0	55	22.89	2.02	71.85	1.5	0	0	0	0	0	1	1	334	1	2	3	1	33	0	0	2	4	7	1	0	0	0	0	0	0	0	0
660	1	56	1	57.5	20.62	3.22	83.3	2.4	0	0	0	0	0	3	1	368	1	1	2	0	21	0	0	8	3	8	1	0	1	0	0	0	0	0	0
661	1	67	1	78	26.37	2.54	76.29	3.6	0	0	0	0	1	2	1	366	0	0	2	0	37	0	0	8	4	8	1	0	0	1	0	0	0	0	0
662	1	56	1	70	21.6	3.48	104.41	1.5	1	1	0	0	0	3	1	376	2	2	2	0	23	0	0	8	3	8	1	0	0	0	0	0	0	0	0
663	1	54	0	72	26.45	3.23	96.81	1.8	0	0	0	0	1	2	1	595	3	2	2	0	30	0	0	11	3	11	1	0	0	0	0	0	0	0	0
664	2	67	0	48	19.72	1.91	57.22	2.2	0	0	0	0	1	2	1	405	2	3	2	1	40	0	0	8	3	8	2	0	0	0	0	0	0	0	0
665	1	61	0	55	19.03	3.01	101.75	1.3	0	0	0	0	0	3	1	670	1	1	2	0	20	0	0	9	3	34	1	0	0	0	0	1	0	0	1
666	1	64	0	66	22.31	2.99	89.78	1.5	0	1	1	1	0	3	1	361	3	3	2	3	30	0	0	3	3	8	1	0	0	0	0	0	0	0	0
667	1	52	1	52	19.1	2.43	84.23	2.9	0	0	0	0	0	3	1	322	3	2	2	0	33	0	0	7	1	8	1	0	0	0	0	0	0	0	0
668	2	71	0	62.5	25.36	1.73	63.09	1.9	0	0	0	0	0	2	1	306	3	3	2	2	25	0	1	4	4	10	2	0	0	0	0	0	0	0	0
669	1	69	1	61	21.87242282	4.01	111.56	2	0	0	0	0	1	2	2	369	3	2	3	0	47	0	0	2	3	29	2	1	0	0	0	0	0	0	0
670	2	50	0	51	21.78649237	3.45	69	0.4	0	0	0	0	0	1	1	192	1	1	2	0	29	0	0	8	6	8	1	1	0	0	1	0	0	0	0
671	1	57	1	60	24.03460984	3.39	107.16	2.3	1	0	0	0	1	2	1	365	3	2	3	0	42	0	1	7	4	9	1	1	1	0	0	0	0	0	0
672	1	58	1	54	19.83471074	3.26	75.47	5.6	1	0	0	0	0	1	1	289	1	1	2	0	27	0	0	20	11	33	1	1	1	0	0	0	0	0	0
673	1	61	1	68	23.52941176	3.18	116.33	2.2	1	0	0	0	1	3	1	420	3	2	2	0	35	0	1	11	5	39	1	1	0	1	1	0	0	0	0
674	1	61	1	45	18.02595738	3.1	109.14	3.2	0	0	0	0	0	2	1	350	3	2	2	0	20	1	1	26	11	26	1	1	1	0	1	0	0	0	0
675	1	52	1	65	27.40765728	3.08	83.38	2.7	1	0	0	0	0	2	1	300	3	3	2	1	60	0	1	12	4	27	1	1	0	1	0	0	0	0	0
676	2	55	0	56	21.07719523	3.03	66.52	1.2	0	0	1	0	1	2	1	367	3	3	2	1	53	0	1	5	8	34	1	1	1	1	0	0	0	0	0
677	2	67	0	54	22.47658689	2.99	108.85	3.9	0	0	0	0	1	3	2	410	2	2	2	0	42	0	0	16	6	28	1	1	1	1	0	0	0	1	0
678	2	65	0	55	22.60026298	2.92	77.21	2.2	0	1	0	0	0	2	1	277	1	1	2	0	33	0	0	8	8	15	1	1	0	0	1	0	0	0	0
679	1	53	1	52	19.10009183	2.82	75.47	3.7	0	0	0	0	1	2	2	320	3	2	2	0	40	0	0	18	5	21	1	1	0	0	1	0	0	0	0
680	1	64	1	72	23.51020408	2.72	108.23	2	1	0	1	0	1	2	1	428	2	2	2	0	33	0	0	12	15	29	1	1	1	0	0	0	0	0	0
681	1	64	0	70	20.45288532	2.55	93.91	3	1	0	0	0	1	2	1	300	3	2	2	0	27	0	0	12	12	12	1	1	0	0	0	0	0	0	0
682	2	74	0	48	19.47340663	2.27	82.43	2.3	0	0	0	0	1	2	1	315	3	2	2	0	24	0	0	12	3	22	1	1	0	1	1	0	0	0	0
683	1	71	1	81	28.02768166	2.25	83.9	2.4	1	0	0	0	0	2	1	435	1	1	2	0	15	0	0	19	7	37	1	1	1	1	0	0	0	1	0
684	1	76	0	68	25.91068435	2.24	94.89	2.7	1	1	0	0	0	2	1	270	3	2	2	0	15	0	0	27	19	32	1	1	1	1	0	0	0	1	0
685	1	61	1	48	16.60899654	2.15	99.44	2.4	1	0	0	0	1	2	2	370	3	2	2	0	28	1	0	13	6	13	1	1	1	0	0	0	0	0	0
686	1	53	0	70	23.38868656	1.93	103.52	2.3	0	0	0	0	1	3	1	304	3	3	2	0	32	0	1	8	10	40	2	1	1	1	0	0	0	0	0
687	1	60	1	76	26.29757785	1.84	114	1	1	1	0	0	0	3	1	265	2	3	2	1	35	0	0	11	23	23	1	1	1	1	1	0	0	0	0
688	1	74	0	68.5	23.15440779	3.9	109.83	3.8	0	1	1	1	1	2	1	370	2	3	2	1	54	0	0	39	12	67	1	1	1	1	0	0	0	0	0
689	1	74	1	53.5	22.55861022	1.74	95.42	3.3	0	0	0	0	0	2	1	389	3	2	3	0	53	0	0	19	12	36	1	1	1	1	0	0	0	0	0
690	2	64	0	33	15.06574142	3,8	81.86	1.9	0	0	0	0	0	2	1	240	3	2	2	0	16	0	0	30	15	32	1	1	1	0	0	0	0	0	0
691	1	54	1	54	19.13265306	1.6	69.13	0.8	1	0	0	0	0	3	1	300	3	2	2	0	12	1	1	24	5	23	1	1	0	0	1	0	0	1	0
692	1	63	1	64	21.13885586	3	94.5	1.49	0	0	0	0	0	2	1	360	1	1	2	0	70	0	0	23	33	36	1	1	0	1	1	0	0	0	0
693	1	53	1	60	20.2812331	1.55	113.53	6.41	1	0	0	0	0	3	1	240	3	2	2	0	24	0	0	18	6	36	1	1	0	0	0	0	0	0	0
694	1	70	1	56	20.56932966	1.5	46.48	5.2	1	0	0	0	0	2	1	360	3	2	2	0	28	0	1	9	6	36	1	1	1	0	0	0	0	0	0
695	1	62	1	62	23.62	4.1	66.52	2	1	0	0	0	0	2	1	300	2	3	3	1	55	0	0	23	4	67	1	1	0	0	0	0	0	0	0
696	1	57	1	67	22.91	2.92	111.56	2.3	0	0	0	0	0	1	1	310	3	2	2	0	34	0	0	4	7	28	1	1	1	0	0	0	0	0	0
697	1	47	1	55	19.03	3.18	124.17	0.8	1	0	0	0	1	3	1	250	3	3	2	1	40	0	1	4	7	7	1	1	0	0	0	0	0	0	0
698	1	62	1	62	22.23	2.82	107.16	2.7	0	0	0	0	1	3	1	177	3	2	2	0	17	0	1	28	29	29	1	1	0	0	1	0	0	0	0
699	2	71	0	55	21.22	1.84	75.47	2.9	0	0	0	0	0	2	1	296	1	1	2	0	34	0	0	27	20	27	1	1	1	0	0	0	0	0	0
700	1	61	1	70	23.39	1.83	116.33	2.9	0	0	0	0	0	2	1	295	2	1	2	0	26	0	0	22	19	22	1	1	0	0	0	0	0	0	0
701	1	72	0	72	24.34	2.72	109.14	2.5	0	0	0	0	0	3	1	267	3	2	2	0	15	0	1	8	3	8	1	1	0	0	0	0	0	0	0
702	2	73	0	65	23.03	1.5	83.38	5.7	0	0	0	0	0	2	1	242	1	1	2	0	20	0	0	20	6	23	1	1	0	0	0	0	0	0	0
703	2	73	0	55	24.44	1.55	66.52	2.7	0	0	0	0	1	2	1	320	3	3	2	2	32	1	1	14	6	21	1	1	0	0	0	0	0	0	0
704	1	58	1	59	20.9	2.25	108.85	7	1	1	0	0	0	3	1	390	2	3	3	3	60	1	1	4	4	7	1	1	0	0	0	0	0	0	0
705	2	66	0	54	25.33	1.6	77.21	3.6	0	0	0	0	1	2	1	330	3	2	3	0	28	0	0	4	4	7	2	1	0	0	0	0	0	0	0
706	2	70	0	49	20.4	1.63	75.47	31.5	0	0	0	0	1	2	2	504	3	2	3	0	22	0	0	7	3	7	2	1	0	0	0	0	0	0	0
707	1	68	0	74	25.01	3.1	108.23	4.7	0	1	0	0	0	3	1	270	3	2	2	0	37	0	0	8	7	9	1	1	0	0	0	0	0	0	0
708	1	68	1	56	21.88	1.74	93.91	2	1	1	0	0	1	2	2	484	1	3	3	6	82	0	0	21	3	32	2	1	0	0	0	0	0	0	0
709	2	67	0	66	24.84	2.27	82.43	1.5	0	0	0	0	1	3	1	355	0	0	3	0	36	0	0	15	11	27	1	1	0	0	0	0	0	0	0
710	2	63	0	53	19.95	1.55	83.9	3.3	0	0	1	0	0	3	1	375	3	2	3	0	30	0	0	3	3	9	2	1	0	1	0	0	0	0	0
711	1	69	1	55	20.2	2.33	94.89	2.6	1	0	0	0	0	3	1	315	2	4	2	13	24	1	1	23	16	29	2	1	0	0	0	0	0	0	0
712	1	68	1	72	26.45	2.01	99.44	3	1	0	0	0	0	3	1	341	3	2	3	0	38	0	1	8	4	24	1	1	1	0	0	0	0	0	0
713	1	65	1	55	20.7	2.02	103.52	4.4	1	0	0	0	0	3	2	499	3	3	3	3	47	1	1	13	4	22	2	1	1	0	0	0	0	0	0
714	1	58	0	66	22.84	3.08	114	1.7	0	1	0	0	0	2	1	499	3	3	3	6	50	1	1	13	5	24	1	1	0	0	0	0	0	0	0
715	1	58	1	59	21.41	1.48	109.83	3.2	1	0	0	0	1	3	1	325	1	1	2	0	21	0	0	13	8	33	2	1	0	0	0	0	0	0	0
716	1	72	1	70	24.8	1.93	95.42	3.8	1	0	0	0	1	3	2	375	3	3	3	5	40	0	1	17	23	30	1	1	1	0	0	0	0	0	0
717	1	74	1	45	18.73	2.71	81.86	2.3	0	0	0	0	0	2	1	285	1	1	3	0	26	1	0	35	28	55	1	1	1	0	0	1	0	0	1
718	2	65	0	50	20.28	1.83	77.9	2.1	0	0	0	0	1	2	1	270	0	3	2	1	24	0	0	32	19	36	1	1	1	0	0	0	0	0	0
719	1	64	1	69	23.32	2.51	112.69	1.5	0	0	0	0	1	2	1	373	0	0	2	0	36	0	0	40	6	69	1	1	1	0	1	0	1	0	0
720	1	61	0	60	21.51	3.33	107.98	4.1	0	0	0	0	0	3	1	293	3	4	3	18	41	1	1	8	7	9	1	1	0	0	0	0	0	1	0
721	2	58	0	45	19.48	2.55	87.86	6	0	0	0	0	0	2	1	255	3	2	3	0	28	0	1	7	7	31	1	1	0	0	0	0	0	0	0
722	2	74	0	50	19.53	1.93	69.13	1.6	0	0	0	0	0	3	1	265	2	1	2	0	31	0	0	32	7	32	1	1	0	0	1	0	0	0	0
723	1	76	1	50	18.37	3.08	103.86	2.3	1	1	1	1	1	1	1	277	3	3	2	1	19	1	1	8	8	32	1	1	1	0	0	0	0	0	0
724	1	48	1	55	19.03	4.01	131.95	3.7	1	0	0	0	1	3	1	262	3	3	2	1	52	0	1	15	25	25	1	1	0	0	0	0	0	0	1
725	1	53	1	55	19.49	3.03	112.71	0.8	1	1	0	0	1	2	1	325	0	0	2	0	43	0	0	29	17	48	1	1	1	0	0	1	0	0	0
726	1	67	1	65	20.52	2.24	78.49	4.1	0	0	0	0	1	2	1	319	1	1	2	0	61	0	0	28	9	50	1	1	1	0	0	0	0	0	1
727	1	68	0	62	19.14	3.45	115.04	5.7	0	0	0	0	1	3	1	326	3	2	2	0	32	0	0	14	6	28	1	1	0	0	1	0	0	0	0
728	1	67	1	65	25.39	2.15	75.78	4.4	0	0	0	0	0	3	1	322	2	1	2	0	18	0	1	24	24	31	1	1	1	0	0	0	0	0	0
729	1	64	1	42.5	15.06	3.26	109.3	2.5	0	0	0	0	1	3	1	355	3	2	2	0	39	0	0	9	9	10	1	1	0	0	0	0	0	0	0
730	1	66	1	53	19.47	2.99	101.14	2.6	1	0	0	0	0	2	1	280	1	1	2	0	33	1	0	18	26	41	1	1	0	0	0	0	0	0	0
731	1	65	1	70	22.86	3.39	113.22	1.2	0	0	0	0	1	2	1	365	3	2	2	2	25	1	0	10	10	24	1	1	1	0	0	0	0	0	0
732	1	76	0	69	20	1	86.04	4.3	0	0	0	0	0	2	1	287	3	3	2	1	29	0	0	16	10	31	1	1	0	0	0	0	0	0	0
733	1	67	1	55	18.59	3.08	103.86	2.2	0	0	0	0	1	1	1	306	1	1	2	0	42	0	0	20	20	25	1	1	1	0	1	0	0	0	0
734	2	66	1	43	17.9	1.93	69.13	1.7	0	1	1	1	1	2	1	263	0	0	3	0	23	0	0	25	34	65	1	1	0	0	0	0	0	0	0
735	1	59	1	60	22.04	2.77	94.5	3.5	1	0	0	0	1	2	1	310	0	0	2	0	19	0	0	9	9	11	1	1	1	0	0	0	0	0	0
736	1	56	1	60	22.04	3.4	113.53	2.8	0	0	0	0	1	3	1	355	2	4	2	16	31	1	1	14	22	22	1	1	0	0	0	0	0	0	0
737	1	65	0	42	16.41	1.18	46.48	2.2	0	0	0	0	1	2	1	260	0	0	2	0	19	0	0	30	21	30	1	1	1	0	0	0	0	1	0
738	1	54	1	56	17	2.51	86.6	1.7	1	0	0	0	1	2	1	305	1	2	2	1	13	0	0	16	11	28	1	1	1	0	1	0	0	0	0
739	1	74	1	68	23.26	1.66	60.98	1.7	0	1	0	0	0	3	1	318	1	3	2	1	18	0	0	13	12	15	1	1	0	0	0	0	0	0	0
740	1	45	1	70	23.66	2.91	98.73	3.8	0	0	0	0	0	2	1	324	1	1	2	0	51	0	0	6	6	9	1	1	0	0	0	0	0	0	0
741	1	61	1	56	19.84	2.23	78.19	1.5	0	0	0	0	0	3	1	364	3	3	2	1	13	1	1	11	39	47	1	1	1	0	0	0	0	0	0
742	2	67	1	74	26.22	3.29	98.75	0.8	0	1	1	1	0	2	1	265	1	1	2	0	11	0	0	16	9	22	1	1	0	0	0	0	0	0	0
743	1	61	1	48	16.61	2.45	84.84	4.2	1	1	0	0	1	3	1	470	0	0	2	0	33	0	0	8	7	14	1	1	0	0	0	0	0	0	0
744	1	64	1	65	21.72	3.19	107.18	5.7	0	0	0	0	1	2	1	440	1	1	2	0	24	0	0	8	8	12	1	1	0	0	0	0	0	0	0
745	1	59	1	50	18.82	2	91	4	0	0	0	0	1	2	1	480	3	3	3	4	31	1	1	10	5	11	1	1	0	0	0	0	0	0	0
746	2	60	0	52	21.37	2.4	83.33	0.9	0	0	0	0	1	2	1	396	3	3	2	1	45	0	0	7	7	8	2	1	0	0	1	0	0	0	0
747	2	63	0	55	22.89	1.5	105	2.4	0	1	0	0	1	3	1	242	1	1	2	0	35	0	0	8	3	31	2	1	1	0	0	0	0	0	0
748	1	68	1	58	21.83	2.59	89.06	1.3	1	1	0	0	1	2	1	329	3	3	2	1	34	0	0	8	4	9	2	1	0	0	0	0	0	0	0
749	2	61	0	52	21.64	2.23	78.19	1.4	0	1	0	0	1	2	1	320	1	1	2	0	32	0	0	8	7	18	2	1	1	0	1	0	0	0	1
750	1	53	1	75	26.89	2	97	2.7	1	0	0	0	0	3	1	320	1	1	2	0	29	0	0	3	4	24	1	1	1	0	0	0	0	0	0
751	1	71	1	70	24.8	2.56	88.16	5.1	1	1	0	0	0	2	1	330	1	1	2	0	29	0	0	5	4	61	1	1	0	0	0	0	0	0	0
752	1	54	1	53	19.47	3.94	129.83	2.1	0	0	0	0	1	2	2	304	3	3	2	4	14	1	1	8	3	8	1	1	0	0	0	0	0	0	0
753	1	66	1	52.5	21.03	2.43	84.23	1.8	1	0	1	1	1	3	1	243	2	3	2	2	30	1	1	8	6	8	1	1	0	0	0	0	0	0	0
754	1	64	1	65	25.39	2.58	88.76	5.3	0	1	0	0	0	3	1	390	1	1	2	0	24	0	0	16	4	28	1	1	0	0	0	0	0	0	0
755	1	65	0	63	20.34	2.99	101.14	6.4	0	0	0	0	1	1	1	385	1	3	2	1	33	0	0	10	6	10	2	1	0	0	0	0	0	0	0
756	1	69	1	57.5	21.12	3.12	105.07	43	0	0	0	0	1	1	1	354	1	1	2	0	22	0	0	27	4	27	2	1	1	0	0	0	0	0	0
757	1	66	1	44	19.56	1.67	61.28	6	1	0	0	0	0	2	1	418	3	3	2	1	38	0	1	19	3	19	1	1	1	0	0	0	0	0	0
758	1	68	1	65	21.22	2.65	90.8	2.9	1	0	0	0	0	2	1	300	1	1	2	0	30	0	0	27	3	28	2	1	0	0	0	0	0	0	0
759	2	67	0	80	28.34	1.5	98	1.4	0	1	0	0	1	2	1	300	0	0	2	0	46	0	0	6	5	6	2	1	1	0	0	0	0	0	0
760	2	73	0	62	24.22	1.52	56.75	2	0	0	0	0	0	3	1	332	2	2	2	0	25	0	0	55	5	55	2	1	1	0	0	0	0	0	0
761	2	72	0	60	22.04	1.94	69.43	2.4	0	0	0	0	0	2	1	236	3	2	2	0	13	0	1	8	3	8	1	1	0	0	0	0	0	0	0
762	1	54	1	59	22.48	2.53	87.25	2.7	0	0	0	0	1	3	1	490	3	3	3	4	88	1	0	7	7	34	1	1	1	0	0	0	0	0	0
763	1	54	1	80	26.12	3.17	106.58	1.9	0	0	0	0	1	3	1	370	1	3	2	1	31	0	0	4	14	51	1	1	1	0	0	0	0	0	0
764	1	70	0	82	26.47	2.94	99.63	4.8	1	1	1	1	0	3	1	320	3	3	3	3	37	1	0	5	4	99	1	1	1	0	0	0	0	0	1
765	1	66	1	49	18	2.41	83.63	3.1	1	0	0	0	0	3	1	333	3	2	2	0	24	1	0	7	3	8	1	1	0	1	1	0	0	0	0
766	2	58	0	59	23.63	2.6	89.37	2.3	0	0	1	1	1	3	1	370	3	4	3	7	60	1	1	4	5	56	1	1	0	0	0	0	0	0	0
767	1	67	1	60	20.76	2.38	82.72	1.9	1	0	0	0	1	2	1	393	0	0	2	0	27	0	0	7	5	8	2	1	0	0	0	0	0	0	0
768	2	50	0	51	21.5	2.53	75.77	3.2	0	0	0	0	1	2	1	406	3	3	2	3	25	0	1	10	4	35	1	1	0	0	0	0	0	0	0
769	1	71	1	61	22.41	2.91	98.73	2.4	1	1	0	0	1	3	1	371	2	3	2	3	38	0	0	6	4	11	1	1	0	0	0	0	0	0	0
770	1	59	0	78	29.72	2.05	72.76	2.1	1	1	0	0	1	2	1	421	0	0	2	0	31	0	0	7	3	7	2	1	0	0	1	0	0	0	0
771	1	55	1	51	20.69	2.03	60.77	4.1	0	1	0	0	1	3	1	259	0	0	2	0	38	0	0	7	3	8	2	1	0	0	0	0	0	0	0
772	1	66	0	65	23.59	2.64	79.24	0.6	0	0	0	0	0	3	1	396	2	2	2	0	18	0	1	3	2	27	1	1	0	0	0	0	0	0	0
773	1	75	1	60	20.76	2.12	74.87	2.6	0	0	0	0	1	3	2	429	0	3	3	6	45	0	0	8	4	36	2	1	0	0	0	0	0	0	0
774	1	61	1	50	17.51	2.22	77.89	3	1	0	0	0	1	2	1	302	3	3	3	6	27	0	0	3	4	6	1	1	0	0	0	0	0	0	0
775	1	63	0	80	27.68	3.16	94.75	1.1	0	0	0	0	1	2	1	397	0	0	2	0	16	0	0	7	3	48	1	1	0	0	0	0	0	0	0
776	2	61	0	58	24.14151925	2.33	95.42	3.1	0	0	1	0	0	2	1	393	2	2	2	0	46	0	0	8	4	8	1	0	0	0	0	0	0	0	0
777	1	65	1	80	28.68514468	2.01	76.57	2.7	1	0	0	0	0	3	1	452	3	3	3	1	46	0	0	5	4	9	1	0	0	0	0	0	0	0	0
778	1	71	0	50	19.53125	2.02	105.53	2.8	1	0	0	0	0	3	1	458	3	3	3	0	27	0	0	7	3	8	1	0	0	0	0	0	0	0	0
779	1	52	0	69	24.74093729	3.08	113.65	1.4	0	0	0	0	1	2	1	418	0	0	0	0	35	0	0	4	3	8	1	0	0	0	0	0	0	0	0
780	2	74	0	54	24.98958767	1.48	123.19	1.2	0	1	0	0	0	1	1	320	1	1	1	0	31	0	0	9	4	11	1	0	0	0	0	0	0	0	0
781	2	50	0	60	22.86236854	1.93	112.3	0.1	0	0	0	0	0	3	1	295	3	3	3	3	33	1	1	5	3	8	1	0	0	0	0	0	0	0	0
782	2	59	0	54	21.09375	2.71	61.29	3.1	0	0	0	0	0	3	1	297	3	3	3	0	53	0	0	9	8	9	1	1	0	0	0		0	1	0
783	2	60	0	45	18.73048907	1.83	113.83	3	0	0	0	0	1	1	1	300	3	3	3	0	18	0	0	8	8	13	1	0	0	0	0	0	0	0	0
784	1	47	0	59	20.41522491	3.47	99.33	1.7	1	0	0	0	0	2	1	270	3	3	3	0	56	0	1	9	8	9	1	0	0	0	1	0	0	0	0
785	2	60	0	56	21.875	3.47	63.7	0.2	0	1	0	0	0	2	1	310	1	1	1	0	38	0	0	8	4	8	1	0	0	0	0	0	0	0	0
786	1	51	1	54	19.13265306	3.64	132.59	3.7	1	0	0	0	1	3	1	465	3	3	3	4	43	0	0	6	2	7	2	1	0	0	0	0	0	0	0
787	2	61	0	47	20.88888889	1.87	110.23	0.5	0	1	0	0	0	2	1	412	1	1	1	0	44	1	0	9	8	11	1	0	0	1	0	0	0	0	0
788	1	61	0	60	21.2585034	2.77	120.76	1	0	0	0	0	0	2	1	355	1	1	1	0	33	0	0	8	6	10	1	0	0	0	1	0	0	0	0
789	1	47	0	82	26.17383255	0.48	113.82	0.5	0	0	0	0	0	3	1	275	1	1	1	0	28	0	0	8	6	9	1	0	0	0	0	0	0	0	0
790	1	43	1	50	17.30103806	4.57	95.71	1.2	1	0	0	0	0	2	1	270	1	1	1	0	64	0	0	8	6	8	1	0	0	0	1	0	0	0	0
791	1	57	1	79	28.66889244	0.37	81.82	0.6	1	0	0	0	0	2	1	339	1	1	1	0	25	0	0	4	2	7	1	0	0	0	0	0	0	0	0
792	1	57	1	54	21.63114885	4.74	83.09	2.8	1	0	0	0	0	3	1	255	1	1	1	0	35	0	0	4	2	6	1	0	0	0	0	0	0	0	0
793	1	56	1	61	21.61281179	3.48	135.43	0.9	1	0	0	0	0	2	1	300	1	1	1	0	29	0	0	8	7	8	1	0	0	1	0	0	0	0	0
794	1	59	1	50	19.53125	0.15	85.03	3.1	1	0	1	0	0	1	1	270	2	3	3	2	37	0	0	9	9	8	1	0	0	0	0	0	0	0	0
795	1	51	1	62	21.4532872	1.15	131.38	3	0	0	0	0	0	3	1	240	3	3	3	0	53	0	0	8	7	8	1	0	0	0	1	0	0	0	0
796	2	47	0	50	20.81165453	1.05	61.87	0.9	0	0	0	0	0	1	1	330	2	2	2	0	28	0	0	8	8	8	1	0	0	0	0	0	0	0	0
797	1	55	0	65	23.87511478	4.86	76.75	0	0	1	0	0	0	2	1	270	3	3	3	1	26	0	1	7	7	7	1	0	0	0	0	0	0	0	0
798	2	76	0	59	23.33768443	1.32	88.02	3.6	0	0	0	0	0	2	1	269	2	2	2	0	22	0	0	9	4	9	1	0	0	0	0	0	0	0	0
799	2	72	0	44	18.08021039	3.02	101.49	1.6	0	0	0	1	1	2	1	415	2	2	2	0	44	0	0	4	5	7	1	0	0	1	0	0	0	0	0
800	2	51	0	63	24.609375	0.57	74.29	1.6	0	0	0	0	0	2	1	252	3	3	3	0	73	1	0	7	6	7	1	0	0	0	0	0	0	0	0
801	2	56	0	50	20.81165453	2.11	131.22	1.2	0	0	0	0	0	2	1	280	3	3	3	2	28	1	1	5	5	9	1	0	0	0	0	0	0	0	0
802	1	65	1	59	22.20633069	3.39	69.41	2.3	1	0	0	0	0	2	1	363	3	3	3	5	58	0	0	6	6	7	1	0	0	0	0	0	0	0	0
803	2	62	0	46	20.44444444	1.56	62.96	3.1	0	0	0	0	0	2	1	230	2			0	26	0	0	5	5	9	1	0	0	0	1	0	0	0	0
804	2	56	0	50	22.22222222	1.92	92.94	1	0	0	1	0	0	2	1	210	3	3	3	0	30	0	0	8	8	8	1	0	0	0	0	0	0	0	0
805	1	61	1	72	24.91349481	2.79	66.07	0.3	0	0	0	0	0	3	1	280	3	4	4	11	43	1	1	8	4	8	1	0	0	0	0	0	0	0	0
806	1	65	0	67	23.183391	2.6	72.44	2.6	0	0	0	0	0	2	1	371	1	1	1	0	21	0	0	5	4	9	1	0	0	0	0	0	0	0	0
807	1	72	1	76	26.29757785	3.15	91.05	2.9	0	0	0	0	1	2	1	375	1	1	1	0	14	0	0	10	6	12	1	0	0	0	0	0	0	0	0
808	2	70	0	43.5	18.10613944	2.82	77.04	1.4	0	0	0	0	0	2	1	290	1	1	1	0	36	0	0	4	4	8	1	0	0	1	0	0	0	0	0
809	1	51	1	68	20.98765432	2.59	88.64	1	1	0	0	0	0	2	1	316	1	1	1	0	37	0	0	9	5	9	1	0	0	0	0	0	0	0	0
810	1	60	1	54	20.57613169	2.8	100.14	3.3	0	0	0	0	0	2	1	248	2	3	3	2	36	0	0	8	9	9	1	0	0	0	0	0	0	0	0
811	2	75	0	44	19.55555556	2.05	61.73	1.1	0	0	0	0	0	2	1	330	3	3	3	3	22	0	1	7	7	7	1	0	0	0	0	0	0	0	0
812	2	59	0	51	20.42941836	3	103.7	2.4	0	1	1	0	1	2	1	320	3	3	3	2	48	1	0	3	3	7	1	0	0	0	0	0	0	0	0
813	1	45	1	59	20.41522491	1.9	132.59	0.2	0	0	0	0	0	2	1	388	1	1	1	0	28	0	0	7	5	8	1	0	0	0	0	0	0	0	0
814	1	45	1	43	14.87889273	2.31	96.53	0	1	0	0	0	0	3	1	320	3	3	3	2	33	0	1	3	4	6	1	0	0	0	0	0	0	0	0
815	2	67	0	55.5	23.40192275	0.92	107.91	0.6	0	1	0	0	1	1	2	285	3	3	3	6	56	0	1	6	5	7	2	0	0	0	0	0	0	0	0
816	2	59	0	38	15.81685744	2	119.18	3.6	0	0	0	0	0	2	1	256	3	3	3	9	49	0	1	7	3	6	2	0	0	0	0	0	0	0	0
817	1	62	1	66	24.84098009	3.13	124.15	2.2	1	0	0	0	0	3	1	330	3	3	3	1	36	0	0	8	7	9	1	0	0	1	0	0	0	0	0
818	2	51	0	56.5	22.63259093	2.82	107.9	2.5	0	0	0	0	0	2	1	240	3	4	4	8	34	0	1	6	6	8	1	0	0	0	0	0	0	0	0
819	1	58	1	64	20.89795918	4.01	135.7	1.5	1	0	0	0	0	2	1	270	3	3	3	1	57	1	0	8	8	8	1	0	0	0	0	0	0	0	0
820	1	49	1	52	19.33372992	3.45	110.12	1.3	1	0	0	0	0	3	1	300	3	3	3	4	29	1	1	7	7	7	1	0	0	0	0	0	0	0	0
821	1	46	0	59.5	20.58823529	3.18	108.38	1.3	0	0	0	0	0	3	2	289	3	3	3	0	38	0	0	5	3	7	2	0	0	0	0	0	0	0	0
822	1	64	1	53	19.46740129	3.08	64.05	1.6	1	0	0	0	0	2	1	255	1	1	1	0	25	0	0	5	4	7	2	0	0	0	0	0	0	0	0
823	1	78	1	62	24.21875	2.92	80.68	0.3	1	1	0	0	0	3	1	280	3	3	3	0	23	1	0	7	7	8	1	0	0	0	0	0	0	0	0
824	2	69	0	50	21.64127424	2.38	134.81	1.7	0	1	0	0	0	2	2	210	3	3	3	3	38	0	1	10	8	10	1	0	0	0	0	0	0	0	0
825	2	77	0	48	19.72386588	3.49	75.42	2.3	0	1	1	0	1	2	1	260	2	2	2	0	22	0	0	7	7	9	1	0	0	0	0	0	0	0	0
826	1	64	1	70	24.22145329	0.04	139.59	0.9	1	0	1	0	0	3	1	307	2	3	3	1	34	1	0	4	4	8	1	0	0	0	0	0	0	0	0
827	2	77	0	59.5	22.6718488	4.59	104.12	3.2	0	1	0	0	0	3	1	278	1	1	1	0	18	0	0	4	4	7	1	0	0	0	0	0	0	0	0
828	1	54	1	57	20.43816558	2.99	134.43	3	0	0	0	0	1	2	1	290	2	3	3	1	43	0	0	7	7	8	1	0	0	0	1	0	0	0	0
829	1	53	0	61.5	24.0234375	2.54	126.75	1.7	0	0	0	0	1	3	1	240	3	3	3	3	35	0	1	7	7	7	1	0	0	0	0	0	0	0	0
830	1	61	1	65	22.49134948	1.84	95.07	2.2	1	0	0	0	0	3	1	240	3	4	4	7	48	0	1	8	8	8	1	0	0	1	0	0	0	0	0
831	1	70	1	50	17.92821543	3.59	89.25	2.9	0	0	0	0	0	3	1	300	1	2	2	1	22	0	0	24	6	25	1	0	0	0	0	0	0	0	0
832	1	59	1	52.5	18.60119048	4.05	84.28	3.1	1	0	0	0	1	3	1	292	3	3	3	3	27	1	1	7	3	7	1	0	0	0	0	0	0	0	0
833	2	66	0	72	29.96878252	1.43	101.41	1	0	0	1	0	0	2	1	335	1	1	1	0	40	0	0	9	3	11	1	0	0	0	0	0	0	0	0
834	1	66	1	63	20.57142857	0.21	78.36	2.2	1	0	0	0	0	2	1	340	1	1	1	0	31	0	0	7	6	7	2	0	0	0	0	0	0	0	0
835	2	60	0	50	20.81165453	4.53	117.51	1.5	0	0	0	0	0	2	1	290	2	2	2	0	40	0	0	2	3	8	1	0	0	0	0	0	0	0	0
836	1	61	0	76	25.68956193	4.33	85.09	3.6	1	1	1	0	0	2	1	319	1	1	1	0	22	0	0	5	4	6	1	0	0	0	0		0	1	0
837	1	52	1	62.5	21.12628448	2.6	102.28	2.7	1	0	0	0	0	3	1	245	1	1	1	0	15	0	0	8	3	8	1	0	0	1	0	0	0	0	0
838	2	69	0	45	18.25631871	1.94	85.85	0.4	0	0	0	0	0	2	1	210	3	3	3	0	31	0	1	7	7	7	1	0	0	0	1	0	0	0	0
839	1	72	1	85	27.75510204	4.85	84.76	2.4	0	1	0	0	0	1	1	260	1	1	1	0	27	0	0	9	3	9	1	0	0	0	0	0	0	0	0
840	2	66	0	49	20.39542144	3.02	74.2	3.4	0	0	0	0	0	2	1	244	3	3	3	2	35	0	1	4	4	7	1	0	0	0	0	0	0	0	0
841	1	54	1	63	23.14049587	3.79	82.32	1.5	0	0	0	0	1	2	2	391	3	3	3	5	50	0	0	9	4	9	1	0	0	1	0	0	0	0	0
842	1	66	1	62	21.70792339	2.87	83.65	2.4	1	0	0	0	0	3	1	287	1	1	1	0	41	1	0	6	3	6	1	0	0	0	0	0	0	0	0
